# Supplementary material for: Comparative genomic analysis of novel conserved peptide upstream open reading frames in Drosophila melanogaster and other dipteran species
Source: BMC Genomics. 2008 Feb 1;9:61. doi: 10.1186/1471-2164-9-61 (PMC2276209; doi:10.1186/1471-2164-9-61)
Supplement: Additional file 1 — Conserved peptide uORF sequences. Conserved peptide uORF and associated mORF amino acid sequences in Drosophila melanogaster. [file 1471-2164-9-61-S1.txt]

Additional File 1. Conserved peptide uORF and associated mORF sequences in Drosophila melanogaster

>Dromel_CG2128_FBtr0078767_hdac3_uORF
 M  L  L  G  E  Y  D  T  T  R  R  L  L  F  I  V  A  V  L  L  I  V  L  Y  A  K  T  Y  L  L  P  G  E  D  L  V  H  N 
>Dromel_CG3240_FBtr0077747_rad1_uORF
 M  A  S  E  S  E  N  T  T  S  Y  F  V  P  H  L  V  D  Q  V  F  E  L  Y  R  S  K  A  E  S  N  S  L  T  K  E  E  R  G  Q  F  F  Y  D  L  S  I  L  L  G  Q  E  L  V  L  R  S  L  H  L  L  D  D  H  N  F  S  F  F  H  A  K  N  N  R  S  V  C  V  V  E  I  S  K  G  T  E  Y  F  R  L  I  P  G  V  S  F  C  K  C  E  F  F  Q  C  H  V  L  Q  L  P  R  G  I  L  Y  Q  D  L  P  S  G  E  P  G  I  L  E  D  W  S  E  E  S  R  V  S  Y  T  C  Q  H  I  L  A  L  R  L  H  Q  F  L  K  H  T  G  G  K  T  T  E  K  I  L  K  K  E  D  I  K  E  L  R  T  D  V  F  R  D 
>Dromel_CG4824_FBtr0080804_bicc_uORF
 M  P  F  V  E  R  F  Q  Q  I  R  N  F  V  M  N  V  C  L  V  E  A  I  Q  F  V  Q  D  L  S  H  A  I  C  L  D  L  Q  G  L  F  N  L  K 
>Dromel_CG5116_FBtr0084877_uORF
 M  A  F  E  D  K  H  S  V  L  K  E  K  T  F 
>Dromel_CG5469_FBtr0086654_gint3_uORF
 M  S  F  N  F  Y  V  E  S  F  N  S  T  L  Q  S  I  A  R  Q  V  E  Q  F  A  G  V  A  L  T  A  A  V  D  L  R  G  N  L  E  S  L  T  G  D  F  R  W  E  N  G  P  I  A  F  T  D  L  Q  A  T  L  L  K  V  L  I  V  L  L  L  G  T  C  V  L  A  G  Y  S  W  S  I  Y  G  K  V  I  T  E  K  F  V  R  P  S  T  L  K  E  I  E  E  L  K  L  S  V  A  K  L  K  L  P  K  E  H  S  P  R  I 
>Dromel_CG6191_FBtr0087678_uORF
 M  S  R  S  S  S  L  F  F  N  S  A  A  K  L  E  T  K  K  L  N 
>Dromel_CG7071_FBtr0084211_uORF
 M  I  S  Q  V  G  R  E  L  Y  K  V  P  L  R  I  L  D  H  R  V  F  V  N  G  E  I  E  A  F  L  E  N  F  E  V  R  R  N  D  S  E  V  E  K  L  F  Q  V  T  E  T  V  G  S  L  K  Y  D  L  S  R  C  S  A  T  G  R  G  S  G  A  E  N  L  A  Q  L  D  T  E  V  S  H  L  L  D  G  V  N  A  L  L  A  K  A  K  V  E  R  T  A  S  T  Q  L  Q  E  A  R  L  A  R  E  Q  R  R  A  E  F  L  T  N  L  E  H  G  Y  R  R  I  E  N  S  F  E  E  K  E  E  E  I  A  E  L  Y  S  D  L  Q  L  K  L  N  I  A  K 
>Dromel_CG7400_FBtr0080133_fatp_uORF
 M  L  F  R  K  A  R  R  H  F  L  P  F  Y  M  F  N  G  F  L 
>Dromel_CG7628_FBtr0076213_uORF
 M  K  I  T  T  M  K  F  K  R  K  Y  G  C  L  E  N  I 
>Dromel_CG7869_FBtr0076203_suur_uORF
 M  Y  E  I  Q  H  P  V  I  I  N  N  N  Y  N  V  V  D  I  L  H  P  E  N  I  E  F  D  G  P  S  A  A  R  K  M  I  I  G  S  F  S  M  F  V  I  F  S  Y  L  Q  L  F  Y  I  L  V  A  I  Y  L  A  L  H  H  A  H  H 
>Dromel_CG7950_FBtr0085563_CHCHD4inmorf_uORF
 M  S  G  Y  Q  Y  L  D  V  K  I  K  L  R  D  P  D  S  V  T  L  T  P  V  F  F  C  G  C  I  H  S  S  L  A  S  I  F  G  E  I  G  G  Q  T  I  L  E  I  V  K  F  S  S  S  Q  K  R  S  I  L  R  V  P  E  N  V  L  D  R  V  R  V  A  I  A  L  I  G  Y  Y  Q  E  V  P  C  H  F  Q  V  L  S  T  S  R  K  P  L  D  F  E  E  S  P  E  E  F  V  A  F  N 
>Dromel_CG8026_FBtr0088611_uORF
 M  S  W  A  T  T  K  Q  R  H  K  C  F  N  C  S  S  G  S  N  K  N  N  R  S  S  G  S  S  S  N  N  N  N  C  A  P  S  N  K  I  I  S  T  S  D  F  L 
>Dromel_CG9288_FBtr0082829_pyruvatekinasedomain_uORF
 M  H  T  D  L  S  S  H  L  H  T  P  A  C  N  K  L  I  E  E  L  Q  A  C  H  E  N  N  A  F  A  K  F  V  G  V  C  N  S  I  D  D  K  V  V  K  C  L  K  G  E  R  I  A  R  S  A  A  N  R  A  K  A  R  E  R  Q  A  K  Y  K  E  K  L  L  Q  Q  E  S  N 
>Dromel_CG9666_FBtr0074991_uORF
 M  A  F  P  T  T  S  A  Q  Q  A  E  T  N  R  K  I  L  E  E  I  Q  T  K  K  Q  L  L  A  G  G  I  I  N  L  G  L  S  P  P  N  Q  M  P  A  P  Q  L  L  G  Q  P  T  T  V  N  P  D  F  Q  A  G  V  G  I  A  T  N  A  T  S  T  A  R  S  A  F  N  P  T  S  S  T  T  L  G  F  F  I  P  Q  D  S  Y  F  G  N  S  F  I  P  V  L  P  R  L  E  P  L  P  S  P  A  T  T  P  T  T  P  N  A  P  P  S  H  S  I  S  K 
>Dromel_CG9865_FBtr0071680_cx9c_uorf1
 M  S  D  T  R  K  D  P  C  K  P  N  A  C  R  I  Q  A  C  L  T  K  N  H  Y  Q  E  D  K  C  L  D  V  L  E  A  M  R  Q  C  C  L  K  W  H  K  E  S  L  C  C  S  G  I  D  L  E  K  T  Y  L  P  D  A  S  K  E  K  N  A  T  G  K  S  N  K 
>Dromel_CG9865_FBtr0071680_uorf2
 M  S  I  P  Q  Y  R  P  P  K  E  I  Q  D  L  L  D  Q  K  E  Q  Q  Q  A  N  Q  R  R  R  T  A  V  L  P  K  R  T  W  I  Q  R  N  P  R  L  F  Q  I  S  F  I  T  G  S  L  L  I  F  F  S  K  P  L  F  D  C  F  I  A  D  P  L  P  P  P  E  N  K  V  P  P  H  K  R 
>Dromel_CG9865_FBtr0071680_cx9c_uorf3
 M  E  S  V  R  K  A  N  Q  R  I  R  N  Y  P  V  L  L  S  K  C  A  D  K  A  T  A  Y  A  V  C  V  S  R  D  L  N  V  Q  H  K  I  C  D  T  E  F  K  E  F  L  S  C  I  R  K  T  A  L  E  M  K  T  K  L 
>Dromel_CG9878_FBtr0071676_tim10_uORF
 M  S  L  G  N  A  G  R  I  A  V  C  W  T  V  L  T  V  G  G  V  Y  A  F  V  L  S  K  R  S  V  E  N  R  R  Y  E  S  M  R  V  R  E  R  M  R  K  A  N  Q  G  D  Y  D  S  S  A  A  S  D  R  R  F  D  Y 
>Dromel_CG9924_FBtr0082871_rdx_uORF
 M  N  A  P  L  F  G  A  F  R  F  V  V  L  S  M  R  L  C  L  V  H  R  F  N 
>Dromel_CG9960_CG9958_FBtr007773_snapin_uORF
 M  D  S  D  S  T  V  T  S  L  E  E  N  T  E  N  F  C  T  N  P  T  R  D  I  L  A  E  G  I  T  N  L  F  K  P  T  I  E  R  L  D  E  R  V  A  S  T  I  Q  L  Q  A  E  L  R  G  Q  L  D  A  L  A  A  Q  L  R  D  I  E  K  A  Q  S  Q  I  P  E  F  A  D  K  V  K  E  L  L  N  V  K  H  K  V  T  V  I  S  N  V  L  V  T  S  Q  E  R  L  T  G  L  H  K  L  I  E  K  E  Q  R  R  R  Q  A  L  L  D  S  A  L  S  T  N  I  S 
>Dromel_CG10238_FBtr0084782_mocs2_uORF
 M  N  A  D  G  P  V  V  N  V  H  V  L  F  F  A  K  S  R  E  L  A  N  T  P  R  S  T  V  E  V  P  T  E  I  T  A  T  E  L  L  D  H  L  V  S  K  F  G  L  T  S  I  R  D  N  L  I  L  A  H  N  E  S  Y  I  D  N  L  S  D  R  I  L  F  K  E  G  D  E  L  A  I  I  P  P  L  S  G  G 
>Dromel_CG10570_FBtr0081122_uORF
 M  P  K  I  S  H  T  D  S  K  Q  K  L  L  K  Q  A  R  L  G  K  H  L  S  S  K  K  G  S  R  T  G  N  S  A  N  N  K  E  L  K  V  L  T  L  L  Q  T  V  P 
>Dromel_CG11508_FBtr0088817_uORF
 M  N  D  S  S  D  S  E  Y  E  D  T  E  Y  L  V  F  A  D  F  K  N  H  I  H  P  H  Q  L  K  H  E  D  A  A  I  K  I  I  G  I  E  S  D  T  P  M  A  E  V  N  G  S  I  Y  R  G  R  Y  E  H  S  V  G  T  N  V  F  F  E  K  E  K  D  N  L  A  S  D  P  L  F  E  S  V  C  R  Q  R  Y  Q  Y  V  D  K  S  T  K  V  I  S  F  E  R  V  Y  V  D  N  L  H  Q  E  V  E  K  S  A  E  T  E  E  D  D  Q  T  E  P  K  P  E  S  L  K  L  N  I  T  Y  K  E  A  I  N  K  F  G  E  D  H 
>Dromel_CG11989_FBtr0076348_ard1_uORF
 M  S  L  Q  T  G  L  A  F  I  F  T  I  L  A  S  V  S  I  V  A  A  I  I  L  L  G  W  F  L  I  W  K  A  F  L  S  K  F  R  L  V  R  E  L  L  G  Q  E  E  P  E  D  Q  Q  P  L  A  W  D  H  Q  N  Q  Q  P  H  H  H  G  R  A  R  K  A  R  R  D 
>Dromel_CG12016_FBtr0073063_uORF
 M  A  S  N  A  Q  L  G  K  I  I  L  I  S  A  I  A  V  F  F  Y  Y  F  F  W  V  A  V  L  P  F  M  L  I  D  E  G  N  P  I  R  L  F  F  P  P  L  K  Y  A  F  I  V  P  T  V  F  G  V  I  F  L  G  G  I  A  A  F  S  F  Y  H  I  W  S  L  R  V  K  R  D 
>Dromel_CG12664_FBtr0071349_ld14_uORF
 M  Q  S  T  L  R  L  L  C  A  S  S  N  N  N  K  R  S  S  S  K  K  P  P  Q  Q  Q  Q  Q  Q  Q  Q  Q  Q  H  H  H  L  I  R  K 
>Dromel_CG12788_CG17767_FBtr0074_tim9b_uORF
 M  D  S  N  L  R  N  L  K  D  F  F  T  L  Y  N  K  V  T  E  L  C  F  S  R  C  V  D  N  L  S  Q  R  D  L  G  G  H  E  D  L  C  V  D  R  C  V  T  K  F  A  R  F  N  Q  N  M  M  K  V  Y  V  D  V  Q  T  T  I  N  A  K  R  M  E  E  M  E  E  N  A  R  K  A  E  Q  Q  Q  R  E  Q  E  K  E  R  L  K  E  A  A  A  T  A  V  L  T  P  V  Q  P  P  V  A  G  N  L  S  M 
>Dromel_CG14550_FBtr0084974_uORF
 M  M  P  Q  I  A  N  K  P  N  E  S  I  I  R  V  P  F  E  T  P  R  L  A  E  I  A  Y  K  V  L  G  V  D  Q  E  P  R  R  N  F  V  K  K  T  L  S  L  E  N  D  V  L  V  V  H  F  Q  S  D  Q  V  K  S  L  R  T  A  I  T  S  F  F  E  C  L  L  L  C  Q  D  T  I  N  Q  F  G  D  S  K  K  E  K  L  I  P  E  S  N  D  N  A  G  T  H  S  S  S  D  S  P 
>Dromel_CG16974_FBtr0080489_uORF
 M  R  P  Y  K  Y  L  R  L  H  T  E  K  W  K  Q  Y  R  R  F  P 
>Dromel_CG17325_FBtr0081102_uORF
 M  K  T  P  D  T  K  A  K  L  L  N  N  I  S  L  S  K  H  L  S  S  K  K  G  G  S  R  T  S  N  C  G  N  C  L  E  F  S  V  L  T  R  L  S  S  V  P 
>Dromel_CG17725_FBtr0086701_pepck_uORF
 M  E  R  S  S  E  K  P  T  F  S  G  L  K  I  K  L  M  F  D  K  K  L  W  K  N  I 
>Dromel_CG17759_galpha49b_uORF
 M  F  S  T  A  Y  R  K  I  N  K  Y  K  K  H  K  I  C  R  K  L  N  T  K  G  A  T  K  C  F  V 
>Dromel_CG18042_FBtr0079695_lmg_uORF
 M  K  V  T  I  K  S  W  T  G  V  A  T  W  R  W  I  A  N  D  E  N  C  G  I  C  R  M  S  F  E  S  T  C  P  E  C  A  L  P  G  D  D  C  P  L  V  W  G  V  C  S  H  C  F  H  M  H  C  I  V  K  W  L  N  L  Q  P  L  N  K  Q  C  P  M  C  R  Q  S  W  K  F  N  V  H 
>Dromel_CG18624_FBtr0071140_uORF
 M  G  S  G  I  V  V  Q  L  A  R  K  Y  G  A  V  I  F  F  P  T  V  A  V  G  S  I  Y  A  D  W  S  H  T  R  Q  W  K  R  Q  Q  L  Q  L  A  H  R  A  Q  L  K  D  Q  R 
>Dromel_CG30100_FBtr0087140_uORF
 M  K  M  V  Q  P  S  R  Q  Q  I  L  R  L  Y  K  H  L  I  R  Y  G  N  H  L  K  L  T  D  K  N  Y  F  L  G  R  V  R  H  E  F  R  D  N  R  S  L  T  N  P  V  E  V  E  F  S  F  K  R  G  E  T  L  L  K  K  G  R  I  L 
>Dromel_CG30290_FBtr0071672_cx9c_uORF 
 M  T  S  Q  I  Y  S  Q  K  K  F  V  P  T  P  P  E  K  G  S  F  P  L  D  H  E  G  L  C  K  K  Q  F  L  L  Y  A  S  C  L  R  K  N  A  Q  D  T  S  Q  C  R  Q  D  A  Q  N  Y  L  A  C  R  M  D  N  N  L  M  E  K  T  E  W  S  K  L  G  F  H  D  Q  S  T  K  T  D  Q  K  E  P  E  V  Q  K  Q 
>Dromel_CG31178_FBtr0084138_uORF
 M  I  I  E  L  C  L  E  F  H  L  M  W  E  L  N  V  R  I  Y  F  M  R  M  R  V  A  I  V  N  Q  L  E  P  I  G  D  F  S  Y 
>Dromel_CG31241_FBtr0083570_dtl_uORF
 M  S  L  V  P  E  A  S  T  S  R  A  P  K  Y  C  Y  F  F  K  T  L  L  V  E  E  L  E  L  E  T  S  Y  H  N  L  H  Y  G  Q  C  A  L  I  G  R  L  A  F  K  A  N  Q  Y  R  L  E  N  V  R  V  K  C  L  P  K  K  Y  S  L  G  E  G  T  V  S  L  L  I  L  G  L  T  H  D  K  V  V  E  N  R  V  S  T  G  R  Y  C  I  V  R  G  E  V  V  L  H  N  V  Q  H  P  K  G  A  K  L  T  A  G  G  V  Y  D  K  I  N  S  L  S  N  D  P  L  A  Q  K  Q  Y  L  S  A  L  L  A  T  Y  R  P  A  I  D  L  W  Y  I  Q  V  I  D  R  A  E  D  L  L  T  R  R  L  E  M  R  S  L  I  E  K 
>Dromel_CG31917_FBtr0079037_uORF
 M  V  N  V  M  K  G  V  L  V  E  C  D  P  A  M  K  Q  F  L  L  H  L  D  E  K  L  A  L  G  R  K  F  I  I  Q  D  L  D  E  N  H  L  F  I  S  T  D  I  V  E  V  L  Q  A  R  V  D  D  L  M  D  R  I  S  F  P  L  H  D  K  D  A 
>Dromel_CG31919_FBtr0079006_uORF
 M  W  T  M  R  K  E  F  D  E  P  E  P  L  E  A  E  S  V  V  R  E  N  L  S  N  I  G  R  E  A  A  S  L  G  N  Y  H  K  V  D  S  P  E 
>Dromel_CG32573_FBtr0074315_uORF
 M  E  N  K  N  D  I  K  E  M  D  L  G  L  S  R  A  D  M  L  E  Q  L  E  K  R  R  I  F  L  G  D  G  K  D  M  P  L  D  R  L  E  D  I  Y  R  N  Y  I  V  P  K  P  K  R  E  R  K  P  R  N  P  S  P  D  P  N  F  N  P  I  E  I  E  Q  L  A  E  R  I  K  S  V  V  I  V  G  Q  K  R  A  H  A  E  N  K  S  D  D  Q  A  K  Q  I  K  M  D  L  D 
>Dromel_CG33672_FBtr0091651_uORF
 M  S  K  Y  D  S  K  Y  L  E  E  K  L  K  R  E  L  Q  T  E  Y  V  S  V  T  D  E  S  D  G  C  G  G  K  F  S  A  V  I  V  S  P  A  F  S  G  K  T  L  L  Q  K  H  R  L  V  N  S  T  L  A  E  E  L  K  E  I  H  A  F  S  Q  K  S  Y  T  P  E  E  W  E  K  V  K  A  Q 
>Dromel_CG33713_FBtr0091704_uORF
 M  A  T  A  A  A  V  A  K  V  G  K  S  V  H  R  I  F  V  G  N  L  P  W  T  V  G  H  Q  E  L  R  G  Y  F  R  E  F  G  R  V  V  S  A  N  V  I  F  D  K  R  T  G  C  S  K  G  Y  G  F  V  S  F  N  S  L  T  A  L  E  K  I  E  N  E  Q  K  H  I  L  E  G  N  Y  L  N  I  Q  K  S 
>Dromel_CG33786_FBtr0091786_uORF
 M  L  F  F  C  P  S  C  G  N  I  L  I  I  E  E  D  T  N  C  H  R  F  T  C  N  T  C  P  Y  I  S  K  I  R  R  K  I  S  T  K  T  F  P  R  L  K  E  V  D  H  V  L  G  G  K  A  A  W  E  N  V  D  S  T  D  A  E  C  P  T  C  G  H  K  R  A  Y  F  M  Q  I  Q  T  R  S  A  D  E  P  M  T  T  F  Y  K  C  C  N  H  E  C  N  H  T  W  R  D 


>Dromel_CG2128_FBtr0078767_hdac3_mORF
 M  T  D  R  R  V  S  Y  F  Y  N  A  D  V  G  N  F  H  Y  G  A  G  H  P  M  K  P  Q  R  L  A  V  T  H  S  L  V  M  N  Y  G  L  H  K  K  M  K  I  Y  R  P  Y  K  A  S  A  Q  D  M  L  R  F  H  S  D  E  Y  I  A  Y  L  Q  Q  V  T  P  Q  N  I  Q  C  N  S  V  A  Y  T  K  Y  L  A  H  F  S  V  G  E  D  C  P  V  F  D  G  L  F  D  F  C  A  M  Y  T  G  A  S  L  E  G  A  Q  K  L  N  H  N  H  S  D  I  C  I  N  W  S  G  G  L  H  H  A  K  K  F  E  A  S  G  F  C  Y  V  N  D  I  V  I  G  I  L  E  L  L  K  Y  H  P  R  V  L  Y  I  D  I  D  V  H  H  G  D  G  V  Q  E  A  F  Y  L  T  D  R  V  M  T  A  S  F  H  K  Y  G  N  Y  F  F  P  G  T  G  D  M  Y  E  I  G  A  E  S  G  R  Y  Y  S  V  N  V  P  L  K  E  G  I  D  D  Q  S  Y  F  Q  V  F  K  P  I  I  S  A  I  M  D  F  Y  R  P  T  A  I  V  L  Q  C  G  A  D  S  L  A  G  D  R  L  G  C  F  S  L  S  T  K  G  H  G  E  C  V  K  F  V  K  E  L  N  V  P  T  L  V  V  G  G  G  G  Y  T  L  R  N  V  A  R  C  W  T  H  E  T  S  L  L  V  D  Q  D  I  E  N  D  L  P  A  T  E  Y  Y  D  F  F  A  P  D  F  T  L  H  P  E  I  N  S  R  Q  D  N  A  N  S  K  Q  Y  L  E  L  I  V  K  H  V  Y  E  N  L  K  M  C  Q  H  S  P  S  V  Q  M  V  Q  T  P  P  D  V  D  L  E  E  L  R  S  N  R  E  E  A  S  D  P  D  V  R  I  S  V  A  D  E  D  K  L  V  D  A  K  N  E  F  Y  D  G  D  Q  D  Q  D  K  P  D  S  A  E  S 
>Dromel_CG3240_FBtr0077747_rad1_mORF
 M  T  D  V  E  P  S  P  Y  G  D  C  K  F  V  A  R  V  E  H  I  K  T  F  I  Q  A  I  K  S  I  C  F  N  D  Y  G  M  V  Q  V  S  E  D  G  L  R  I  T  V  E  Q  G  K  S  I  Q  A  T  L  F  M  P  P  G  A  F  M  E  F  R  V  Q  D  F  Q  C  F  G  V  K  M  N  V  L  S  E  C  L  S  L  F  G  S  A  D  C  S  L  R  M  M  Y  R  D  K  G  D  P  L  K  I  I  L  Y  P  H  D  D  D  D  V  S  T  E  C  A  I  K  T  M  D  C  D  E  P  I  D  Y  D  Q  N  L  K  D  P  D  L  N  V  I  F  V  R  G  P  N  L  S  K  V  F  N  E  L  E  K  S  A  E  E  F  E  F  V  T  S  P  N  R  P  H  F  K  I  T  T  V  G  I  M  Q  A  V  F  S  V  E  V  A  K  T  S  P  M  M  M  M  F  N  C  K  Q  T  V  V  A  R  Y  K  S  Q  Q  I  R  M  T  N  K  A  M  Q  S  A  T  K  V  A  I  K  T  N  S  V  G  L  L  E  L  H  L  V  M  Q  G  D  S  Q  E  E  I  F  I  Q  F  F  I  I  P  L  L  N  T  D 
>Dromel_CG4824_FBtr0080804_bicc_mORF
 M  L  S  C  A  S  F  N  K  L  M  Y  P  S  A  A  D  V  A  K  P  P  M  V  G  L  E  V  E  A  G  S  I  G  S  L  S  S  L  H  A  L  P  S  T  T  S  V  G  S  G  A  P  S  E  T  Q  S  E  I  S  S  V  D  S  D  W  S  D  I  R  A  I  A  M  K  L  G  V  Q  N  P  D  D  L  H  T  E  R  F  K  V  D  R  Q  K  L  E  Q  L  I  K  A  E  S  S  I  E  G  M  N  G  A  E  Y  F  F  H  D  I  M  N  T  T  D  T  Y  V  S  W  P  C  R  L  K  I  G  A  K  S  K  K  D  P  H  V  R  I  V  G  K  V  D  Q  V  Q  R  A  K  E  R  I  L  S  S  L  D  S  R  G  T  R  V  I  M  K  M  D  V  S  Y  T  D  H  S  Y  I  I  G  R  G  G  N  N  I  K  R  I  M  D  D  T  H  T  H  I  H  F  P  D  S  N  R  S  N  P  T  E  K  S  N  Q  V  S  L  C  G  S  L  E  G  V  E  R  A  R  A  L  V  R  L  S  T  P  L  L  I  S  F  E  M  P  V  M  G  P  N  K  P  Q  P  D  H  E  T  P  Y  I  K  M  I  E  T  K  F  N  V  Q  V  I  F  S  T  R  P  K  L  H  T  S  L  V  L  V  K  G  S  E  K  E  S  A  Q  V  R  D  A  T  Q  L  L  I  N  F  A  C  E  S  I  A  S  Q  I  L  V  N  V  Q  M  E  I  S  P  Q  H  H  E  I  V  K  G  K  N  N  V  N  L  L  S  I  M  E  R  T  Q  T  K  I  I  F  P  D  L  S  D  M  N  V  K  P  L  K  K  S  Q  V  T  I  S  G  R  I  D  D  V  Y  L  A  R  Q  Q  L  L  G  N  L  P  V  A  L  I  F  D  F  P  D  N  H  N  D  A  S  E  I  M  S  L  N  T  K  Y  G  V  Y  I  T  L  R  Q  K  Q  R  Q  S  T  L  A  I  V  V  K  G  V  E  K  F  I  D  K  I  Y  E  A  R  Q  E  I  L  R  L  A  T  P  F  V  K  P  E  I  P  D  Y  Y  F  M  P  K  D  K  D  L  N  L  A  Y  R  T  Q  L  T  A  L  L  A  G  Y  V  D  S  P  K  T  P  S  L  L  P  P  S  L  A  G  Q  L  T  P  Y  A  N  N  N  H  L  L  L  N  A  N  G  L  A  T  P  T  G  V  C  A  P  T  Q  K  Y  M  Q  L  H  N  S  F  Q  Q  A  Q  N  R  S  M  V  A  G  G  Q  S  N  N  G  N  Y  L  Q  V  P  G  A  V  A  P  P  L  K  P  P  T  V  S  P  R  N  S  C  S  Q  N  T  S  G  Y  Q  S  F  S  S  S  T  T  S  L  E  Q  S  Y  P  P  Y  A  Q  L  P  G  T  V  S  S  T  S  S  S  T  A  G  S  Q  N  R  A  H  Y  S  P  D  S  T  Y  G  S  E  G  G  G  V  G  G  G  G  G  G  G  A  R  L  G  R  R  L  S  D  G  V  L  L  G  L  S  N  S  N  G  G  G  G  N  S  G  G  A  H  L  L  P  G  S  A  E  S  Y  R  S  L  H  Y  D  L  G  G  N  K  H  S  G  H  R  A  F  D  F  D  M  K  R  A  L  G  Y  K  A  M  E  R  T  P  V  A  G  E  L  R  T  P  T  T  A  W  M  G  M  G  L  S  S  T  S  P  A  P  A  P  L  E  N  G  E  N  G  A  A  G  G  G  A  S  S  G  W  R  L  P  P  G  L  G  S  P  Y  G  L  S  A  T  T  G  L  L  D  A  T  P  V  N  R  R  M  Q  L  A  K  H  K  D  I  Q  T  L  L  T  S  L  G  L  E  H  Y  I  K  I  F  V  L  N  E  I  D  L  E  V  F  T  T  L  T  E  E  N  L  M  E  L  G  I  A  A  F  G  A  R  K  K  L  L  T  A  I  H  T  L  L  A  N  E  A  A  C  S  T  M  P  S  S  S  S  S  Q  N  S  S  S  P  R  F  S  G  S  A  A  P  G  A  E  R  R  P  S  N  Q  W 
>Dromel_CG5116_FBtr0084877_mORF
 M  S  A  L  R  I  L  A  R  F  V  S  T  R  T  L  R  I  R  P  I  L  E  I  P  A  R  C  K  Y  T  Q  H  Q  G  V  K  G  I  R  N  R  K  S  F  F  E  A  Q  I  Q  A  G  Q  Q  G  E  E  D  A  D  L  E  R  T  A  N  S  D  L  A  D  M  R  F  L  D  D  R  A  Y  D  E  V  A  G  G  A  M  R  I  T  R  D  I  A  S  S  Q  Q  V  L  I  L  Q  P  Y  V  K  W  A  A  K  R  Q  N  A  P  V  D  V  R  P  E  D  Q  L  A  E  A  T  A  L  I  H  S  L  P  N  W  Q  V  A  R  A  L  K  V  P  L  E  S  L  E  K  K  T  L  F  G  S  G  K  L  V  E  L  K  E  L  V  A  E  L  R  Q  E  R  H  L  T  C  L  F  V  S  K  G  T  L  S  F  A  Q  K  R  F  L  E  A  E  F  R  L  P  V  M  D  R  Y  S  V  V  I  Q  I  L  R  L  H  A  T  S  A  E  A  K  L  Q  V  A  M  A  E  L  P  Y  I  W  A  Q  A  K  D  A  S  V  T  Q  T  R  R  Q  G  Y  A  L  T  D  L  Q  K  E  I  L  R  T  R  E  R  K  L  R  A  E  L  D  R  V  R  R  Q  R  Q  L  L  R  Q  K  R  K  Q  Q  N  Y  P  I  V  A  V  V  G  Y  T  N  A  G  K  T  S  L  I  K  A  L  T  V  E  D  A  L  Q  P  R  N  Q  L  F  A  T  L  D  V  T  A  H  A  G  C  L  P  C  N  L  E  V  I  Y  M  D  T  V  G  F  M  S  D  L  P  T  G  L  F  E  C  F  V  A  T  L  E  D  A  M  L  A  D  V  I  V  H  V  Q  D  L  S  H  P  C  H  A  A  Q  R  S  H  V  E  A  T  L  R  S  L  A  F  N  V  A  G  G  D  S  T  A  S  Q  L  P  P  I  I  N  V  Y  N  K  C  D  L  V  S  Q  E  A  Q  S  S  A  D  P  V  H  H  I  S  A  R  A  Q  T  G  L  E  P  L  L  D  D  I  E  Q  Q  I  L  T  A  T  G  R  R  K  L  Q  M  R  V  P  S  G  G  P  E  M  A  W  L  Y  K  N  A  A  V  V  E  T  T  A  D  A  E  N  P  E  R  L  M  M  H  V  V  I  S  Q  R  T  L  D  Q  F  K  R  Q  F  C  R 
>Dromel_CG5469_FBtr0086654_gint3_mORF
 M  S  K  I  K  K  F  F  S  R  K  K  A  E  A  A  F  K  L  N  L  T  G  S  G  M  G  T  G  H  K  L  N  S  P  K  Q  E  T  P  S  S  S  S  R  Q  K  Y  E  A  Y  V  P  P  K  R  N  E  I  S  N  E  A  R  A  A  A  S  A  A  L  A  R  I  D  K  K  T  S  R  E  F  N  T  S  L  S  A  V  K  A  Q  A  K  R  E  L  E  A  E  R  R  Q  R  E  E  A  M  G  T  P  S  T  T  S  T  S  T  S  A  S  G  G  D  T  R  N  L  A  C  E  G  V  F  F  R  C  P  L  I  S  E  E  I  L  P  K  S  V  W  K  V  R  I  K  E  F  L  Y  Q  Q  L  E  A  D  R  G  L  T  A  C  L  I  I  H  N  C  N  V  K  E  K  A  D  E  C  I  A  T  L  I  R  Y  L  E  N  L  I  K  N  P  E  E  E  K  F  C  K  I  R  M  S  N  K  I  F  S  E  K  V  R  Y  V  E  G  A  L  D  V  L  Q  A  A  G  F  N  E  V  Q  I  D  G  E  P  F  L  L  W  T  K  E  Q  T  E  K  D  L  D  L  P  T  L  V  E  A  L  K  S  S  E  I  I  P  L  E  L  D  R  N  I  K  V  L  L  P  S  Q  A  C  R  V  A  L  P  D  E  F  Y  R  L  S  P  E  E  I  K  K  E  Q  Q  L  R  S  E  A  I  A  Q  S  Q  M  L  R  T  K  A  M  R  E  R  E  E  Q  R  N  L  R  M  Y  R  Y  A  L  V  R  V  K  F  P  N  G  L  F  I  Q  G  T  F  N  V  Y  E  K  I  S  D  V  F  E  F  V  Q  S  C  L  A  D  E  S  L  D  F  S  L  V  S  N  S  D  G  K  L  G  D  E  D  L  E  K  T  L  Y  D  C  K  L  I  P  N  T  L  L  L  F  S  A  N  D  T  P  A  P  L  Q  T  D  I  N  Y  L  K  E  D  L  L  M  L  V  Q  A  M 
>Dromel_CG6191_FBtr0087678_mORF
 M  A  S  S  L  N  K  T  R  H  R  R  R  L  A  A  I  S  F  L  S  N  I  S  L  D  G  T  H  R  D  T  K  F  G  A  T  F  G  S  S  L  L  C  N  Q  N  K  N  P  S  S  L  G  L  G  S  G  G  F  H  P  H  Y  Q  Q  H  H  H  Q  R  S  H  S  A  T  H  H  N  H  Q  K  R  H  H  T  Q  Q  Q  Q  Q  Q  Q  Q  Q  Q  H  T  Q  Q  Q  Q  Q  Q  Q  Q  H  Q  Q  Q  H  Q  Q  Q  Q  Q  H  Q  N  G  A  L  C  S  P  L  L  C  S  A  D  V  H  M  G  I  D  G  G  I  G  L  G  L  G  L  E  D  C  T  T  G  A  S  D  G  D  G  H  F  S  E  T  E  N  M  G  Q  Y  L  M  N  V  L  P  A  A  D  H  N  R  S  S  I  V  P  A  E  R  R  N  I  K  R  P  T  S  S  G  R  H  N  H  Q  A  P  G  N  G  N  M  G  N  K  L  Q  Q  Q  Q  Q  Q  Q  H  K  L  Q  Q  Q  Q  R  Q  A  R  S  C  A  A  G  S  G  G  S  G  A  E  S  G  S  D  S  D  S  V  K  I  P  L  K  V  S  N  L  G  S  G  G  G  V  A  G  G  A  G  S  K  L  L  P  L  R  E  R  T  F  S  N  G  A  S  D  Q  N  L  Q  P  E  R  R  A  R  L  N  T  A  P  G  M  R  V  G  S  N  S  S  I  A  M  G  G  G  L  K  R  T  Y  V  L  S  G  S  S  V  S  H  I  T  D  D  S  S  T  E  S  L  T  P  A  G  N  Y  A  G  S  F  R  N  S  L  S  K  S  V  Q  I  S  D  S  R  R  G  T  S  G  Q  P  L  G  L  G  Q  A  R  D  E  R  M  V  L  V  S  R  K  I  P  F  F  I  F  S  S  L  P  Y  Y  K  G  K  N  G  R  A  E  F  R  K  E  D  R  R  R  R  N  P  S  T  S  R  P  L  S  S  I  N  D  A  P  F  D  P  F  D  L  L  G  I  Q  K  A  E  S  G  Q  D  I  S  Y  G  H  L  L  I  P  S  R  Q  Y  E  K  E  R  K  K  H  G  N  A  S  A  N  P  S  I  F  E  N  Q  M  E  I  T  S  T  A  A  L  K  N  H  G  I  A  R  C  F  T  Y  E  N  N  N  R  N  S  A  T  S  P  T  P  D  M  K  L  D  M  D  I  E  S  V  I  L  G  G  D  S  S  R  G  Q  V  Y  S  A  S  I  L  D  D  P  E  L  I  A  G  K  H  R  T  L  L  T  F  T  S  Y  M  T  S  V  I  D  Y  V  R  P  S  D  L  K  K  E  L  N  D  K  F  R  E  K  F  P  T  I  Q  L  T  L  S  K  L  R  S  I  K  R  E  M  R  R  I  N  K  L  D  S  R  I  D  L  V  T  I  S  Q  A  Y  V  Y  F  E  K  L  I  L  A  N  L  I  N  K  S  N  R  K  L  C  A  G  A  C  L  L  L  S  A  K  M  N  D  V  K  G  D  A  L  K  S  L  I  E  K  T  E  S  V  F  R  L  N  R  K  E  L  I  S  S  E  F  A  V  L  V  A  L  E  F  S  L  H  V  N  R  H  E  V  L  P  H  Y  Q  R  L  L  Y  E  S 
>Dromel_CG7071_FBtr0084211_mORF
 M  L  K  S  T  I  V  D  P  R  V  R  L  V  P  S  K  K  L  L  D  F  L  D  A  Q  K  K  H  L  K  E  L  P  E  N  V  A  K  I  M  K  Q  R  G  H  T  L  P  T  S  I  R  I  I  K  D  A  G  L  E  Y  K  R  P  K  L  N  Y  E  L  L  T  K  L  T  E  N  L  A  D  K  P  E  E  P  A  K  D  K  S  E  P  D  S  G  V  K  D  S  D  D  A  K  S  T  R  E  V  K  H  F  L  Y  L  T  D  L  H  W  L  S  K  T  L  A  E  L  R  R  Q  D  H  C  Q  V  F  L  H  Q  L  I  E  S  C  D  L  L  L  P  E  N  E  M  K  P  R  N  P  E  L  E  A  R  C  Q  R  L  R  A  E  Q  Q  N  R  D  Y  L  K  M  T  K  N  V  D  A  G  L  K  H  Y  P  E  D  T  I  S  Y  Q  I  K  S  L  N  K  Q  I  I  A  V  V  Q  F  I  F  S  V  A  A  G  F  T  F  G  F  F  G  V  N  L  M  V  G  P  L  P  F  G  F  R  I  L  L  G  V  I  V  A  L  I  I  A  L  A  E  M  Y  F  L  A  K  K  L  H  E  Y  D  E  V  L  D  A  P  K  R  K  P  Q  P  S  T  P  A  K  R  T  P  P  A  E  G  S  Q  V  Q  T  L  K  P  H  V  D 
>Dromel_CG7400_FBtr0080133_fatp_mORF
 M  G  W  I  F  A  V  L  V  A  L  V  A  L  L  L  T  K  P  G  W  R  W  F  Y  I  A  G  A  T  A  S  R  D  L  T  A  L  W  A  Y  I  K  L  L  R  Y  T  K  R  H  E  R  L  N  Y  T  V  A  D  V  F  E  R  N  V  Q  A  H  P  D  K  V  A  V  V  S  E  T  Q  R  W  T  F  R  Q  V  N  E  H  A  N  K  V  A  N  V  L  Q  A  Q  G  Y  K  K  G  D  V  V  A  L  L  L  E  N  R  A  E  Y  V  A  T  W  L  G  L  S  K  I  G  V  I  T  P  L  I  N  T  N  L  R  G  P  S  L  L  H  S  I  T  V  A  H  C  S  A  L  I  Y  G  E  D  F  L  E  A  V  T  D  V  A  K  D  L  P  A  N  L  T  L  F  Q  F  N  N  E  N  N  N  S  E  T  E  K  N  I  P  Q  A  K  N  L  N  A  L  L  T  T  A  S  Y  E  K  P  N  K  T  Q  V  N  H  H  D  K  L  V  Y  I  Y  T  S  G  T  T  G  L  P  K  A  A  V  I  S  H  S  R  Y  L  F  I  A  A  G  I  H  Y  T  M  G  F  Q  E  E  D  I  F  Y  T  P  L  P  L  Y  H  T  A  G  G  I  M  C  M  G  Q  S  V  L  F  G  S  T  V  S  I  R  K  K  F  S  A  S  N  Y  F  A  D  C  A  K  Y  N  A  T  I  G  Q  Y  I  G  E  M  A  R  Y  I  L  A  T  K  P  S  E  Y  D  Q  K  H  R  V  R  L  V  F  G  N  G  L  R  P  Q  I  W  P  Q  F  V  Q  R  F  N  I  A  K  V  G  E  F  Y  G  A  T  E  G  N  A  N  I  M  N  H  D  N  T  V  G  A  I  G  F  V  S  R  I  L  P  K  I  Y  P  I  S  I  I  R  A  D  P  D  T  G  E  P  I  R  D  R  N  G  L  C  Q  L  C  A  P  N  E  P  G  V  F  I  G  K  I  V  K  G  N  P  S  R  E  F  L  G  Y  V  D  E  K  A  S  A  K  K  I  V  K  D  V  F  K  H  G  D  M  A  F  I  S  G  D  L  L  V  A  D  E  K  G  Y  L  Y  F  K  D  R  T  G  D  T  F  R  W  K  G  E  N  V  S  T  S  E  V  E  A  Q  V  S  N  V  A  G  Y  K  D  T  V  V  Y  G  V  T  I  P  H  T  E  G  R  A  G  M  A  A  I  Y  D  P  E  R  E  L  D  L  D  V  F  A  A  S  L  A  K  V  L  P  A  Y  A  R  P  Q  I  I  R  L  L  T  K  V  D  L  T  G  T  F  K  L  R  K  V  D  L  Q  K  E  G  Y  D  P  N  A  I  K  D  A  L  Y  Y  Q  T  S  K  G  R  Y  E  L  L  T  P  Q  V  Y  D  Q  V  Q  R  N  E  I  R  F 
>Dromel_CG7628_FBtr0076213_mORF
 M  E  S  F  A  P  E  L  L  W  M  V  V  I  G  F  L  I  A  F  V  L  A  F  G  I  G  A  N  D  V  A  N  S  F  G  T  S  V  G  S  G  V  L  T  I  R  Q  A  C  V  L  A  T  I  C  E  I  S  G  A  V  L  I  G  Y  K  V  S  D  T  M  R  K  G  I  L  E  V  G  L  Y  E  G  A  E  E  V  L  M  L  G  C  V  A  A  L  A  S  S  A  V  W  L  L  V  A  T  F  L  K  L  P  I  S  G  T  H  S  I  V  G  S  T  I  G  F  S  L  V  A  R  G  V  Q  G  L  K  W  S  T  L  G  T  I  V  G  S  W  F  I  S  P  V  L  S  G  I  V  S  I  L  L  F  L  A  I  R  R  F  I  L  R  A  Q  E  P  L  K  A  G  F  R  S  L  P  I  F  Y  G  V  T  F  F  I  N  V  I  S  V  V  L  D  G  P  K  L  L  Y  M  D  N  I  P  T  W  I  A  L  T  A  S  F  G  L  S  L  L  V  A  L  L  T  Q  L  V  V  V  P  L  Q  R  R  K  I  A  K  R  L  R  A  E  N  P  V  K  F  N  F  E  D  S  V  E  S  S  P  S  G  S  P  K  K  Q  R  R  P  L  S  L  V  S  E  G  K  P  L  P  A  I  A  E  I  T  E  L  V  S  L  S  D  N  S  P  R  T  F  K  L  A  P  F  G  L  A  A  K  N  N  N  A  L  G  E  E  Y  K  I  D  P  Q  L  I  K  K  A  E  D  L  L  G  K  A  S  L  D  N  T  D  L  T  I  T  S  L  N  F  I  D  E  Q  Q  Q  Q  Q  Q  Q  Q  Q  N  G  R  K  L  Q  E  C  F  K  R  M  Q  S  P  K  E  E  Q  K  S  K  T  N  S  I  G  T  D  L  E  T  G  S  T  K  A  T  N  N  N  L  Q  V  V  E  S  G  G  S  L  D  L  M  I  S  S  T  L  S  P  N  S  S  K  V  P  L  I  E  S  K  E  A  L  N  E  Q  E  E  E  L  K  R  T  T  G  G  G  R  R  T  S  G  A  E  E  T  P  E  I  S  M  L  F  S  F  L  Q  I  L  T  A  T  F  G  S  F  A  H  G  G  N  D  V  S  N  A  I  G  P  L  I  A  L  Y  M  I  Y  R  E  G  S  V  M  Q  Q  A  E  S  P  I  Y  I  L  I  Y  G  G  I  G  I  S  V  G  L  W  L  W  G  R  R  V  I  E  T  I  G  N  D  L  T  K  I  T  S  S  T  G  F  T  I  E  V  G  A  A  I  T  V  L  L  A  S  K  I  G  L  P  I  S  T  T  H  C  K  V  G  S  V  V  F  V  G  H  V  S  A  S  G  R  K  K  K  S  Q  P  N  D  Q  T  D  K  E  T  H  N  E  V  A  P  M  D  D  G  S  V  D  W  H  L  F  R  N  I  A  Y  A  W  I  V  T  V  P  V  T  A  L  L  S  A  G  M  M  Y  V  L  C  A  I  A  V  D  D  M  G  G  A 
>Dromel_CG7869_FBtr0076203_suur_mORF
 M  Y  H  F  V  S  E  Q  T  P  E  V  R  L  T  D  E  A  L  V  T  S  H  V  T  Q  Y  L  K  S  F  Q  L  D  A  V  R  F  V  Y  D  R  L  A  K  R  E  F  C  I  L  N  D  E  S  G  L  G  K  V  A  T  V  A  A  L  L  S  A  L  P  P  A  K  K  T  L  V  V  L  Q  N  D  E  Q  L  L  T  G  W  R  F  H  L  D  T  L  T  D  L  Q  V  Y  I  I  Q  G  V  Q  D  T  T  D  S  P  H  S  V  Y  L  A  K  W  S  Q  L  R  S  I  G  D  L  S  R  L  K  F  D  Y  I  M  V  D  N  R  G  H  S  L  N  N  S  F  C  T  S  M  L  L  K  Q  F  E  G  R  V  N  V  L  I  S  S  V  D  V  T  S  D  V  R  L  L  Y  N  V  L  R  L  G  G  R  L  E  H  Q  Y  K  S  F  A  S  F  D  R  K  F  H  L  P  D  P  K  E  V  F  S  K  R  I  D  L  E  E  Y  Y  K  Q  R  G  F  L  S  E  Y  I  K  D  F  R  L  R  R  F  R  H  Q  F  D  K  S  L  P  L  V  A  P  E  Q  Y  K  H  N  L  N  L  W  L  A  S  K  N  S  Q  S  T  I  S  G  S  D  V  C  S  T  I  A  S  I  D  N  N  P  A  Q  Q  N  K  T  G  L  F  E  E  T  D  R  L  S  E  H  S  V  D  D  V  A  M  S  P  L  I  F  E  Y  S  E  S  D  D  E  P  L  T  V  E  P  D  A  D  Q  N  P  V  L  V  V  S  S  D  D  C  E  I  V  T  P  P  S  T  P  Q  N  R  T  P  S  L  N  E  S  P  R  T  K  S  K  K  K  F  S  K  K  T  S  P  R  K  K  A  D  L  T  D  S  E  E  D  D  E  A  T  D  N  M  P  P  R  K  R  T  R  A  A  T  V  H  L  T  P  K  T  R  R  L  N  V  R  I  L  R  V  S  L  D  T  L  S  T  P  P  P  S  R  T  T  T  A  I  V  T  P  K  T  E  P  T  A  R  R  K  N  L  K  K  R  T  V  S  P  V  D  V  G  R  P  A  T  R  G  M  Q  R  L  T  R  S  A  E  T  K  I  N  S  K  Y  L  K  H  R  S  L  D  D  V  K  R  S  F  P  R  R  V  K  L  E  G  N  Q  T  P  R  S  S  K  Q  I  V  K  Q  E  P  K  S  K  V  G  Q  E  K  K  Q  K  T  V  D  V  P  A  Q  G  T  A  K  R  K  P  G  R  P  R  K  C  Q  T  K  T  E  D  L  G  K  T  K  T  K  P  N  S  K  H  L  P  P  T  P  Q  V  L  S  G  S  S  L  S  S  E  Y  M  Q  C  A  Q  R  I  P  D  N  L  D  A  I  E  S  P  A  F  R  V  P  F  T  P  Q  Q  T  P  M  L  L  T  L  P  S  T  H  N  L  L  N  D  S  E  V  V  S  I  P  L  Y  K  D  P  V  E  T  V  V  I  N  S  S  H  D  E  C  S  P  Q  D  P  S  Q  S  R  R  T  K  A  L  K  R  K  R  K  P  V  T  S  V  N  S  S  F  G  G  G  L  G  L  P  P  A  K  R  S  A  N  K  S  P  D  L  F  S  I  S  S  E  H  S  Q  I  P  L  A  Q  P  R  P  S  S  P  F  E  G  F  K  I  F  G  S  E  V  K  Q  F  Q  Q  Q  L  A  K  V  N  I  S  V  P  K  K  K  R  D  R  S  C  L  D  I  L  E  Q  M  F  E  P  R  Q  Q  Q  S  A  K  T  S  P  K  V  L  P  T  L  P  L  T  Q  K  D  D  A  E  S  T  I  T  Q  R  R  R  T  L  L  E  D  D  F  F  E  I  T  N  N  G  Q  F  G  S  R  M  R  L  N  S  S  G  E  V  S  P  V  Q  P  D  Q  Q  S  V  R  P  S  Q  A  N  K  I  T  N  Y  L  I  G  S  G  I  T  Q  E  R  T  Q  P  S  N  G  N  R  N  S  I  L  A  S  L  R  K  S  P  K  S  P  K  Q  G  A  K  S  T  Q  A  T  K  L  T  R  W  F  G  S  V  F  G  G  G  A  S  Q  T  S  S  V  E  S  V  S  A  P  S  T  P  V  N  S  S  T  S  A  A  A  C  Q  T  R  S  A  R  S  G  G  A  S  G  P  T  K  R  K  R  L  E  L  F  K 
>Dromel_CG7950_FBtr0085563_CHCHD4inmorf_mORF
 M  S  F  S  Y  C  K  E  Y  G  K  D  K  V  I  F  V  T  K  E  D  H  A  T  P  S  T  I  E  L  P  P  P  E  K  P  E  G  V  I  T  K  D  G  K  I  N  W  S  C  P  C  L  G  G  M  A  T  G  P  C  G  V  D  F  R  E  A  F  S  C  F  Q  N  S  T  A  D  P  K  G  S  D  C  Y  D  A  F  T  K  M  R  D  C  F  Q  K  Y  P  T  V  Y  N  K  S  G  G  D  D  D  D  D  D  G  L  S  E  A  L  D  T  D  A  G  S  V  G  G  Q  N  A  D  P  L  A  D  V  G  N  N  G  G  G  D  E  L  V  S  P  N  S  S  S  V  V  P  K  A 
>Dromel_CG8026_FBtr0088611_mORF
 M  N  P  I  K  A  Q  S  T  G  S  P  K  K  F  N  V  F  A  H  V  K  Y  E  H  L  V  A  G  V  S  G  G  V  V  S  T  L  I  L  H  P  L  D  L  I  K  I  R  F  A  V  N  D  G  R  T  A  T  V  P  Q  Y  R  G  L  S  S  A  F  T  T  I  F  R  Q  E  G  F  R  G  L  Y  K  G  V  T  P  N  V  W  G  S  G  S  S  W  G  L  Y  F  M  F  Y  N  T  I  K  T  F  I  Q  G  G  N  T  T  M  P  L  G  P  T  M  N  M  L  A  A  A  E  S  G  I  L  T  L  L  L  T  N  P  I  W  V  V  K  T  R  L  C  L  Q  C  D  A  A  S  S  A  E  Y  R  G  M  I  H  A  L  G  Q  I  Y  K  E  E  G  I  R  G  L  Y  R  G  F  V  P  G  M  L  G  V  S  H  G  A  I  Q  F  M  T  Y  E  E  L  K  N  A  Y  N  E  Y  R  K  L  P  I  D  T  K  L  A  T  T  E  Y  L  A  F  A  A  V  S  K  L  I  A  A  A  A  T  Y  P  Y  Q  V  V  R  A  R  L  Q  D  H  H  H  R  Y  N  G  T  W  D  C  I  K  Q  T  W  R  Y  E  R  M  R  G  F  Y  K  G  L  V  P  Y  L  V  H  V  T  P  N  I  C  M  V  M  L  I  W  E  K  L  T  S 
>Dromel_CG9288_FBtr0082829_pyruvatekinasedomain_mORF
 M  S  V  Q  A  D  D  P  L  E  P  F  Y  F  E  H  E  E  Q  E  I  C  G  K  L  V  A  P  I  T  D  S  F  Q  E  D  Y  P  S  V  V  D  R  F  F  T  R  Y  Y  Y  F  K  G  D  V  P  Y  Q  V  L  Y  H  S  N  R  I  C  L  I  C  L  A  P  E  H  P  A  L  A  Q  G  I  S  S  V  N  F  D  I  G  N  V  D  R  S  Q  N  V  V  K  G  K  G  K  K  G  G  M  I  L  Q  A  E  S  T  L  A  L  L  T  T  A  N  G  G  T  Y  K  V  P  S  C  I  R  G  K  L  V  E  V  N  T  A  I  V  E  E  P  K  L  L  E  Q  L  P  E  G  A  G  Y  F  A  I  L  L  P  K  I  E  N  C  D  A  I  K  A  S  L  L  T  Q  E  Q  Y  E  E  R  L  K  S  K  N  E  G  L  P  Q  I  E  S  T  G  D  H  A  Q  N  K  N  K  E  I  Q  A 
>Dromel_CG9666_FBtr0074991_mORF
 M  A  R  L  K  L  R  K  L  E  E  Y  L  Q  G  V  D  G  F  E  Q  P  K  I  L  L  E  Q  Y  P  T  P  P  H  I  A  A  C  M  A  H  H  M  Q  S  Q  H  E  D  I  E  G  K  L  V  G  D  L  G  C  G  C  G  M  L  S  I  A  S  T  L  L  G  A  Q  L  T  V  G  F  E  L  D  G  D  A  V  D  T  F  R  G  N  V  V  E  M  E  L  P  N  V  D  C  V  R  A  D  V  L  Q  L  I  G  S  K  W  E  K  S  F  D  T  V  L  M  N  P  P  F  G  T  K  H  N  A  G  M  D  M  R  F  L  E  V  A  L  R  L  A  N  R  A  V  Y  S  L  H  K  T  S  T  R  S  Y  I  Q  K  K  A  L  E  W  G  A  R  G  S  V  V  A  E  L  R  Y  N  I  D  A  S  Y  K  F  H  K  Q  K  S  K  D  I  E  V  D  F  W  R  F  E  I  G  T  E 
>Dromel_CG9865_FBtr0071680_cx9c_morf
 M  T  Q  T  K  A  A  T  T  G  W  Q  R  L  G  R  R  I  L  Y  T  S  F  R  T  H  L  L  I  S  A  L  L  R  I  A  L  I  C  Y  G  Q  L  H  D  S  Q  S  A  V  P  Y  T  D  I  D  Y  K  V  V  T  D  G  A  R  Q  V  L  A  G  D  T  P  F  A  R  H  T  Y  R  Y  S  P  I  M  A  Y  L  Q  T  F  N  I  L  L  H  P  A  W  G  K  L  L  Y  A  T  F  D  L  L  I  A  T  L  I  Y  R  L  V  H  M  E  I  K  S  Q  Y  Q  K  T  V  Q  H  L  L  S  K  F  N  R  P  R  D  S  D  Q  S  L  D  A  L  D  E  R  S  H  P  E  N  L  A  R  A  S  A  C  F  W  L  Y  N  P  L  T  A  V  I  S  T  R  G  S  G  D  C  F  S  S  F  F  V  I  L  T  I  Y  L  L  L  K  S  E  H  N  V  T  R  S  Y  W  L  I  F  G  A  G  L  A  H  G  L  V  I  H  L  R  L  Y  P  L  L  F  S  L  A  Y  Y  L  S  L  S  T  R  L  T  Q  T  P  L  D  F  L  C  Q  I  L  R  P  N  K  Q  Q  L  C  L  I  S  G  T  L  I  S  L  V  A  F  T  W  T  F  Y  T  M  Y  G  W  E  Y  I  Y  E  A  Y  L  Y  H  F  V  R  K  D  P  R  H  N  F  S  L  Q  F  L  L  Q  Y  L  G  S  A  S  S  V  A  E  P  S  A  I  L  K  T  L  V  L  A  P  Q  F  L  L  I  L  Y  L  S  L  S  F  G  Q  F  R  Q  T  L  P  F  C  I  F  A  V  A  F  V  I  V  T  Y  N  S  V  V  T  S  Q  Y  F  I  W  Y  L  A  I  L  P  L  C  L  N  N  F  K  M  L  S  W  R  R  C  F  G  L  L  F  L  W  L  L  A  Q  A  L  W  L  L  P  A  Y  L  L  E  F  H  T  W  N  T  F  Y  W  I  G  L  Q  G  A  V  F  F  A  T  N  G  Y  I  L  E  Q  L  L  S  H  Y  G  F  T  Q  F  K  I  S  Y  R  K  L  L 
>Dromel_CG9878_FBtr0071676_tim10_mORF
 M  A  L  P  Q  I  S  T  A  D  Q  A  K  L  Q  L  M  Q  E  M  E  I  E  M  M  S  D  L  Y  N  R  M  T  N  A  C  H  K  K  C  I  P  P  R  Y  S  E  S  E  L  G  K  G  E  M  V  C  I  D  R  C  V  A  K  Y  L  D  I  H  E  K  I  G  K  K  L  T  A  M  S  M  Q  D  E  E  L  M  K  K  M  S  S 
>Dromel_CG9924_FBtr0082871_rdx_mORF
 M  D  L  I  Q  E  P  R  L  P  V  N  E  C  Q  A  S  Q  T  A  R  V  T  S  N  L  H  A  S  S  S  T  M  A  V  S  R  V  P  S  P  P  L  P  E  V  N  T  P  V  A  E  N  W  C  Y  T  Q  V  K  V  V  K  F  S  Y  M  W  T  I  N  N  F  S  F  C  R  E  E  M  G  E  V  L  K  S  S  T  F  S  A  G  A  N  D  K  L  K  W  C  L  R  V  N  P  K  G  L  D  E  E  S  K  D  Y  L  S  L  Y  L  L  L  V  S  C  N  K  S  E  V  R  A  K  F  K  F  S  I  L  N  A  K  R  E  E  T  K  A  M  E  S  Q  R  A  Y  R  F  V  Q  G  K  D  W  G  F  K  K  F  I  R  R  D  F  L  L  D  E  A  N  G  L  L  P  E  D  K  L  T  I  F  C  E  V  S  V  V  A  D  S  V  N  I  S  G  Q  S  N  I  V  Q  F  K  V  P  E  C  K  L  S  E  D  L  G  N  L  F  D  N  E  K  F  S  D  V  T  L  S  V  G  G  R  E  F  Q  A  H  K  A  I  L  A  A  R  S  D  V  F  A  A  M  F  E  H  E  M  E  E  R  K  L  N  R  V  A  I  T  D  V  D  H  E  V  L  K  E  M  L  R  F  I  Y  T  G  K  A  P  N  L  E  K  M  A  D  D  L  L  A  A  A  D  K  Y  A  L  E  K  L  K  V  M  C  E  E  A  L  C  V  N  L  S  V  E  T  A  A  E  T  L  I  L  A  D  L  H  S  A  D  Q  L  K  A  Q  T  I  D  F  I  N  T  H  A  T  D  V  M  E  T  S  G  W  Q  N  M  I  T  T  H  S  H  L  I  A  E  A  F  R  A  L  A  T  Q  Q  I  P  P  I  G  P  P  R  K  R  V  K  M  S 
>Dromel_CG9960_CG9958_FBtr007773_snapin_mORF
 M  E  T  P  Y  T  D  H  L  S  P  E  D  F  E  H  V  Y  E  P  A  E  D  S  F  L  L  L  D  A  L  E  K  D  L  E  Y  L  D  R  L  Q  P  S  L  C  V  E  L  G  S  G  S  G  V  I  I  T  A  L  A  K  K  L  A  G  F  S  L  C  L  A  T  D  I  N  P  K  A  C  N  A  T  R  R  T  A  T  R  N  G  A  R  L  D  S  I  R  C  S  L  A  D  A  L  R  P  R  S  V  D  V  L  L  F  N  P  P  Y  V  V  T  S  D  E  E  L  Q  T  Q  Q  F  D  S  H  S  E  S  S  T  D  R  N  L  V  F  S  W  A  G  G  Q  D  G  R  R  V  T  D  I  L  L  K  Q  L  D  D  I  L  S  P  R  G  V  L  Y  L  L  L  L  R  E  N  K  P  E  E  I  I  K  Y  L  E  G  L  Q  F  R  A  V  K  F  M  E  R  R  I  P  G  E  H  L  C  I  L  K  V  T  R  Y  L  A  S  S 
>Dromel_CG10238_FBtr0084782_mocs_mORF
 M  D  H  V  K  L  V  N  D  P  I  D  I  A  H  I  H  Q  L  L  A  D  E  G  C  G  A  S  S  V  F  V  G  T  T  R  D  N  F  Q  G  K  K  V  L  S  L  A  Y  E  A  Y  D  S  M  A  L  K  E  M  N  K  I  C  S  D  L  R  S  K  W  L  D  L  K  H  I  V  I  Y  H  R  L  G  T  V  P  V  C  E  A  S  V  V  I  A  A  S  S  P  H  R  S  E  A  L  E  S  V  S  F  A  I  D  Q  L  K  T  R  V  P  I  W  K  K  E  I  Y  D  G  D  N  D  S  E  W  K  E  N  K  E  S  I  R  P  K  K  S  K  S  G  F  N  Y  A  A  C  P  C  K  V  E  E  S  H  D  V  P  R  T  L  V  Q  I  R  V  N  D  A  E  L  T  K  R  L  E  C  F  V  N  R  K  R  D  E  I  N  S  Q  N  V  I  D  F  K  S  S  F  V  S  S  D  Q  N  L  S  D  S  C  A  R  T  Q  S  T  I  I  K  Q  E  Q  S  N  C  H  L  K  V  R  R  V  N  N  R  C  G  P  Q  Q  M  E  M  R  P  N  Y  E  L  E  L  N  K  L  M  G  S  R  D  G  Q  T  D  P  T  K  E  M  R  K  S  L  P  N  S  R  L  Q  A  I  E  S  Y  M  G  L  T  T  D  N  E  E  N  I  F  S  R  I  K  R  V  E  N  R  L  L  Q  L  E  S  I  S  P  E  Y  R  H  F  T  K  R  E  P  S  S  M  E  A  A  P  P  K  K  S  R  K  K  S  Y  S  A  Q  E  L  S  A  F  I  Q  K  I  K  D  G  S  E  L  S 
>Dromel_CG10570_FBtr0081122_mORF
 M  V  Y  T  E  R  T  D  K  C  L  S  S  T  T  K  D  N  Q  S  T  K  G  Q  N  H  S  K  S  S  S  G  S  G  S  G  S  G  S  G  S  G  S  W  S  S  Q  A  S  S  A  D  K  W  K  Y  N  N  M 
>Dromel_CG11508_FBtr0088817_mORF
 M  D  T  T  Y  I  T  T  N  P  A  L  S  L  R  D  F  L  A  D  Y  Q  K  K  I  S  G  T  A  D  E  V  P  F  F  L  Q  K  N  P  V  L  V  D  V  S  E  S  C  S  L  D  L  I  E  S  P  D  D  S  S  I  A  V  F  Q  P  A  A  D  K  C  R  P  T  F  S  P  P  Q  E  N  Q  H  V  P  S  T  F  T  A  L  S  Q  H  K  D  K  S  R  K  C  P  F  G  R  T  Q  Y  S  H  K  L  N  P  T  P  T  D  S  P  N  L  H  I  D  A  C  G  E  L  E  L  T  V  R  L  Y  R  P  P  R  A  Y  H  R  G  F  K  V  E  I  P  V  F  A  E  E  F  V  C  L  G  S  N  Y  L  T  E  L  R  D  K  I  S  C  V  C  N  G  K  R  F  V  D  I  S  D  D  P  D  A  P  L  P  S  I  D  T  N  P  G  Y  F  F  I  N  D  T  F  Y  N  D  Q  R  N  P  D  N  P  D  Y  S  K  T  V  L  Q  W  A  A  R  A  N  G  V  N  G  E  T  L  K  V  E  S  M  E  G  K  R  F  I  D  L  T  V  S  P  G  S  P  L  H  Y  L  H  H  G  N  C  E  H  L  F  V  I  S  Q  V  E  V  L  T  P  L  S  K  R  P  D  R  S  L  Y  P  Y  P  H  A  F  S  T  F  N  R  R  T  C  Y  M  C  G  I  R  S  Y  S  F  I  V  N  Q  S  R  R  Q  L  H  D  P  S  Y  L  C  R  R  C  F  L  S  F  F  Y  V  D  G  V  K  L  G  Q  F  K  A  Y  R  M  Y  D  H  V  E  L  E  G  E  E  E  D  I  K  Q  Q  N  L  P  S 
>Dromel_CG11989_FBtr0076348_ard1_mORF
 M  N  I  R  C  A  K  P  E  D  L  M  T  M  Q  H  C  N  L  L  C  L  P  E  N  Y  Q  M  K  Y  Y  F  Y  H  G  L  T  W  P  Q  L  S  Y  V  A  V  D  D  K  G  A  I  V  G  Y  V  L  A  K  M  E  E  P  E  P  N  E  E  S  R  H  G  H  I  T  S  L  A  V  K  R  S  Y  R  R  L  G  L  A  Q  K  L  M  N  Q  A  S  Q  A  M  V  E  C  F  N  A  Q  Y  V  S  L  H  V  R  K  S  N  R  A  A  L  N  L  Y  T  N  A  L  K  F  K  I  I  E  V  E  P  K  Y  Y  A  D  G  E  D  A  Y  A  M  R  R  D  L  S  E  F  A  D  E  D  Q  A  K  A  A  K  Q  S  G  E  E  E  E  K  A  V  H  R  S  G  G  H  G  H  S  H  N  H  S  G  H  D  G  H  C  C 
>Dromel_CG12016_FBtr0073063_mORF
 M  P  Q  W  L  V  I  G  I  S  G  V  T  C  G  G  K  T  T  L  A  H  S  L  H  D  Y  F  K  G  L  R  G  A  P  L  W  N  S  P  Y  T  I  G  E  V  R  L  I  S  Q  D  D  Y  F  L  P  V  E  D  K  R  H  Q  R  N  E  A  L  N  A  I  N  F  E  L  I  T  S  L  D  M  A  K  M  L  N  D  I  A  H  I  I  K  G  R  H  V  A  P  E  P  Q  E  H  L  V  T  Y  A  N  F  E  H  Y  A  Q  Q  F  Q  Q  Q  Y  Q  Y  N  A  N  Y  Y  K  Q  A  N  G  G  V  Y  Q  Y  P  P  Q  Q  H  P  R  H  H  P  H  H  Q  Q  H  H  H  Q  H  H  Q  I  Q  Q  Q  Q  Q  H  I  M  S  I  N  A  Q  I  A  A  Q  L  R  D  K  K  V  N  F  L  L  V  E  G  F  M  I  F  N  Q  P  E  L  L  A  L  C  N  I  K  Y  H  F  H  L  P  Y  E  K  C  F  E  R  R  S  K  R  T  Y  D  P  P  D  V  T  G  Y  F  E  L  C  V  W  P  H  Y  E  K  N  F  S  E  Y  R  D  C  K  D  I  T  F  L  N  G  E  I  A  K  E  K  I  L  A  F  V  L  H  R  I  V  H  Y  F  K  E  R  C  E  V  P  A  P  A  P  V  V  C  P  P  Q  Q  K  R  F  G  M  L  Y  M  G  P  S  N  N  N  V  M  P  S  A  C  P  M  E  Q 
>Dromel_CG12664_FBtr0071349_ld14_mORF
 M  F  H  S  L  V  L  M  A  C  A  L  A  A  L  S  V  A  Q  G  A  G  S  A  R  S  K  S  L  P  L  S  L  S  L  S  V  S  V  S  S  S  L  A  S  A  S  S  P  G  A  A  A  D  P  T  A  A  F  T  V  T  A  T  A  P  T  P  A  S  A  P  F  A  G  K  Q  L  N  R  C  R  Q  S  C  Y  Q  Q  L  S  K  D  W  H  Y  C  K  D  S  V  D  C  T  N  C  C  Q  K  L  V  A  P  F  E  L  R  I  L  K  A  Q  R  Q  E  S  L  V  L  T  D  I  G  W  D  E  M  I  A  N  A  S  R  Q  C  L  I  T  W  E  V  S  G  G  G  L  I  G  N  L  L  T  D  T  A  R  A  E  L  S  L  W  P  D  T  V  Y  N  I  Q  V  K  C  K  H  K  L  T  G  L  M  R  R  S  I  K  L  N  V  D  T  S  Q  L  V  G  T  T  T  T  T  T  T  S  K  S  S  I  Q  R  Q  H  L  E  Q  P  V  D  H  T  D  A  L  E  H  S  Q  H  I  R  I  P  R  P  T  D  R  V  Y  I  I  S  A  L  P  T  P  S  E  L  G  G  V  V  Y  P  A  F  G  A  L  A  F  F  L  A  L  L  V  M  F  L  F  L  R  P  Q  R  K  R  F  P  L  D  A  D  S  A  D  T  A  T  L  I  G  R  S  S  S  S  S  R  N  S  M  D  A  S  T  L  H  V 
>Dromel_CG12788_CG17767_FBtr0074_tim9b_mORF
 M  R  R  I  C  L  V  A  L  I  G  L  P  A  A  G  K  S  S  L  C  S  W  L  L  G  Q  Q  A  A  L  R  V  R  H  I  V  H  L  C  Y  D  D  F  L  D  A  T  P  S  A  D  L  A  Y  K  E  Q  R  G  R  I  F  K  V  I  E  K  L  I  S  A  I  Q  E  D  T  D  W  P  P  Q  V  R  R  I  S  S  S  G  D  Y  N  S  G  R  H  L  I  L  C  D  D  N  F  Y  Y  R  S  M  R  Y  K  L  Y  Q  L  C  R  D  S  G  C  I  F  G  Q  I  Y  M  A  S  S  L  D  S  C  L  Q  A  N  S  L  R  S  D  A  T  R  V  P  V  D  V  V  R  Q  M  N  E  R  L  E  V  P  D  T  S  E  A  W  E  R  N  S  L  T  L  N  G  L  D  M  D  T  T  G  S  A  L  L  A  F  I  A  S  L  L  D  L  P  A  M  E  T  T  L  D  L  P  P  A  V  A  R  G  L  R  Q  D  Q  S  L  V  H  R  L  D  L  L  L  R  T  R  I  G  A  L  L  D  G  L  R  Q  G  E  D  K  R  L  A  G  Q  T  L  N  S  R  R  K  D  I  L  T  K  F  R  T  E  I  G  G  K  Q  I  D  G  D  V  E  G  D  A  L  D  Y  Y  V  N  L  L  N 
>Dromel_CG14550_FBtr0084974_mORF
 M  P  E  H  T  P  A  P  T  P  H  R  A  V  Y  G  F  A  F  Y  M  L  F  T  V  L  F  L  V  Y  V  T  W  A  L  L  P  V  E  F  G  L  H  S  Y  L  P  D  K  Y  F  A  V  F  V  P  F  L  V  L  V  F  A  W  F  F  A  F  L  I  Y  P  A  I  N  L  S  M  T  V  D  V  D  S  I  A  S  V  V  D  P  K  L  A  L  P  K  G  T  E  F  T  S  W  S  Q  L  Q  K  G  K  V  S  Q  D  S  A  S  K  K  A  S  P  V  N  C  N  L  C  R  T  F  H  Q  P  V  T  R  A  P  I  P  P  L  R  F  L  D  L  Q  E  V  N  T  A  Y  Y  N 
>Dromel_CG16974_FBtr0080489_mORF
 M  E  A  I  S  K  I  S  L  I  L  C  A  L  F  V  G  L  K  A  A  A  A  I  S  G  D  S  T  H  C  L  A  T  Y  S  S  A  E  A  Y  L  A  Q  I  P  Q  Q  H  R  P  Q  I  R  P  R  I  R  T  W  Q  E  H  E  F  S  L  L  G  Y  K  F  H  L  P  F  V  G  H  A  V  D  S  D  L  D  D  S  D  S  D  E  G  L  W  L  D  A  A  D  A  G  S  E  S  V  E  V  E  E  H  E  L  P  S  V  G  H  V  D  P  T  G  N  V  F  K  L  N  C  E  H  V  D  L  R  R  V  N  Q  E  L  L  S  Q  R  S  S  H  I  N  Y  N  Q  L  M  L  A  H  V  P  A  D  R  S  N  P  L  K  L  P  Q  L  E  S  L  R  E  F  S  W  Q  S  S  E  L  K  D  E  T  L  M  E  L  F  T  R  Q  P  R  S  F  E  Y  M  E  R  L  N  L  A  E  N  R  L  E  C  L  H  W  A  I  P  L  A  V  R  R  V  K  V  L  E  M  S  G  N  R  L  S  N  C  S  L  L  N  L  Q  Y  M  K  Q  L  Q  E  L  H  L  D  R  S  E  L  T  Y  L  P  Q  R  F  L  G  E  L  S  E  L  R  M  L  N  L  S  Q  N  L  L  T  E  L  P  R  D  I  F  V  G  A  L  K  L  E  R  L  Y  L  S  G  N  R  L  S  V  L  P  F  M  L  F  Q  T  A  A  D  L  Q  V  L  D  L  S  D  N  R  L  L  S  F  P  D  N  F  F  A  R  N  G  Q  L  R  Q  L  H  L  Q  R  N  Q  L  K  S  I  G  K  H  S  L  Y  S  L  R  E  L  R  Q  L  D  L  S  Q  N  S  L  S  V  I  D  R  K  A  F  E  S  L  D  H  L  L  A  L  N  V  S  G  N  N  L  T  L  L  S  S  I  I  F  Q  S  L  H  A  L  R  Q  L  D  L  S  R  N  Q  F  K  Q  L  P  S  G  L  F  Q  R  Q  R  S  L  V  L  L  R  I  D  E  T  P  I  E  Q  F  S  N  W  I  S  R  Y  D  E  S  L  V  D  P  Q  V  L  H  R  L  R  Y  L  S  V  Q  Q  N  R  K  L  T  Y  L  P  A  T  L  F  A  N  T  P  N  I  R  E  L  L  L  A  E  N  G  L  L  Q  L  P  T  Q  I  S  G  L  S  R  L  Q  R  L  S  V  R  G  N  S  L  G  S  L  P  E  N  I  K  E  L  R  Q  L  H  Y  L  N  I  L  G  N  E  Y  Q  C  D  C  S  M  Y  W  L  T  A  W  L  A  N  T  S  T  S  L  R  H  Q  M  P  Q  A  Q  N  H  S  N  G  S  T  N  Q  T  P  L  D  S  Y  E  S  I  D  H  Q  I  D  A  L  K  C  Q  Y  G  Y  R  G  D  M  L  R  V  L  S  K  L  N  C  S  V  P  T  V  V  Q  F  S  E  P  K  M  H  K  L  L  S  T  A  K  L  E  C  Q  I  S  G  S  P  V  P  D  I  I  W  V  T  P  R  N  K  I  L  R  H  H  A  D  P  D  K  R  P  I  I  I  D  S  K  E  D  A  H  Q  P  P  S  A  Q  E  L  A  A  L  M  D  E  S  Y  I  Q  S  L  N  W  T  R  Q  N  S  L  V  G  R  R  V  V  L  V  E  N  G  S  L  L  V  H  N  I  S  R  I  D  S  G  L  Y  T  C  Y  A  F  N  V  M  G  K  A  S  A  G  L  R  L  Y  I  D  P  I  V  F  Y  R  V  K  I  G  S  I  L  F  G  T  A  L  A  T  A  F  L  L  L  T  L  I  V  Q  G  L  R  S  C  L  S  R  W  G  I  C  N  R  F  Y  C  C  V  N  R  K  K  K  S  P  R  K  H  Q  I  Y  A  M  L  D  S  I  E  T  Y  K  S  Q  Q  L  E  R  L  R  E  N  Y  T  Q  Q  V  H  R  I  R  E  N  C  A  Q  Q  V  E  W  I  Q  S  S  Y  T  S  Q  A  K  H  I  R  E  F  R  D  I  G  S  N  H  L  T  T  L  K  D  Q  Y  Y  D  Q  V  K  K  V  R  D  Y  S  T  G  Q  L  S  W  V  R  E  N  Y  V  F  Q  R  N  K  I  R  K  F  S  A  H  Q  V  L  R  L  R  E  G  Y  K  Y  Q  Q  Q  T  L  N  K  V  L  E  N  L  P  S  F  Y  F  E  N  C  R  G  R  C  E  E  D  I  A  E  D  I  D  C  Y  F  K  G  Q  M  D  F  G  D  S  K  E  L  H  I  Q  K  I  K  A  R  L  S  A  N  Y  S  A  S  K  A  S  L  Y  Y  T  P  P  D  D  D  L  L  H  S  S  Q  L  N  L  Q  N  S  P  I  H  I  N  Y  I  D  E  N  L  D  Q  Q  K  Q  L  E  H  D  F  K  M  E  P  Q  L  L  L  Y  N  A  S  M  L  Y  M  N  P  E  G  A  S  S  S  G  Q  A  A  A  L  A  A  A  G  A  L  S  Q  F  I  S  V  E  D  N  N  Q  E  Q  E  M  Q  P  L  R  K  I  S  G  K  P  L  G  M  P  E  L  K  D  L  N  D  V  K  T  S  K  S  C  P  A  I  Y  K  V  S  K  Q  R  D  G  S  T  L  H  E  L  Q  K  E  G  E  A  P  Y  Q  M  L  R  I  N  P  V  E  T  T  S  L  T  S  T  V  A  P  V  M  Q  A  R  T  E  K  L  N  I  I  L  D  E  C  G  T  A  S  L  C  K  A  E  Q  E  G  D  A  G  N  S  E  T  P  P  S  E  S  S  C  E  S  N  S  L  A  A  S  C  G  D  V  C  Q  V  S  S  K  L  A  N  D  A  S  L  P  S  T  P  P  K  P  D  H  A  S  T 
>Dromel_CG17325_FBtr0081102_mORF
 M  V  H  Q  T  R  T  P  S  K  A  I  P  A  K  H  L  S  P  M  R  T  V  E  G  L  G  G  K  Y  A  V  S  S  S  P  A  D  S  F  L  R  N  T  R  L  T  A  Q  S  S  S  Q  Q  S  A  A  F  K  Y  N  Q  M  V  T  H  N  R  E  Q  F  N  N  L  H  F  C 
>Dromel_CG17725_FBtr0086701_pepck_mORF
 M  P  E  L  I  E  Q  S  K  I  I  S  G  N  V  C  G  L  P  Q  L  H  K  L  R  Q  D  N  C  G  L  Y  S  H  I  R  G  I  P  I  S  Y  G  N  V  D  L  L  T  T  G  V  R  A  F  V  E  E  G  I  A  L  C  Q  P  D  Q  V  H  I  C  D  G  S  E  Q  E  N  K  V  L  I  K  S  L  L  E  A  G  T  I  V  P  L  P  K  Y  D  N  C  W  L  A  R  T  N  P  A  D  V  A  R  V  E  S  R  T  F  I  C  T  E  R  R  E  E  T  I  P  T  P  V  E  G  V  K  G  T  L  G  N  W  I  S  P  S  D  M  D  A  A  V  Q  Q  R  F  P  G  C  M  K  G  R  T  M  Y  V  V  P  F  S  M  G  P  V  G  S  P  L  S  K  I  G  I  E  L  T  D  S  A  Y  V  V  A  S  M  R  I  M  T  R  M  G  A  A  V  L  R  Q  L  A  K  K  E  E  F  V  R  A  L  H  S  V  G  A  P  A  N  G  Q  V  E  Q  P  S  W  P  C  D  P  E  R  T  I  I  L  H  K  P  A  E  N  L  I  V  S  Y  G  S  G  Y  G  G  N  S  L  L  G  K  K  C  F  A  L  R  I  G  S  T  I  A  K  Q  E  G  W  L  A  E  H  M  L  I  L  G  I  T  D  P  K  G  E  K  K  Y  I  T  A  A  F  P  S  A  C  G  K  T  N  L  A  M  L  N  P  S  L  A  N  Y  K  V  E  C  V  G  D  D  I  A  W  M  K  F  D  S  Q  G  V  L  R  A  I  N  P  E  N  G  F  F  G  V  A  P  G  T  S  M  E  T  N  P  I  A  M  N  T  V  F  K  N  T  I  F  T  N  V  A  S  T  S  D  G  G  V  F  W  E  G  M  E  S  S  L  A  P  N  V  Q  I  T  D  W  L  G  K  P  W  T  K  D  S  G  K  P  A  A  H  P  N  S  R  F  C  T  P  A  A  Q  C  P  I  I  D  E  A  W  E  D  P  A  G  V  P  I  S  A  M  L  F  G  G  R  R  P  A  G  V  P  L  I  Y  E  A  R  D  W  T  H  G  V  F  I  G  A  A  M  R  S  E  A  T  A  A  A  E  H  K  G  K  V  I  M  H  D  P  F  A  M  R  P  F  F  G  Y  N  F  G  D  Y  V  A  H  W  L  S  M  E  K  R  G  Q  V  P  K  I  F  H  V  N  W  F  R  K  S  A  E  G  K  F  M  W  P  G  Y  G  E  N  S  R  V  L  E  W  I  L  R  R  V  N  G  E  S  C  Y  V  D  S  A  I  G  H  I  P  A  E  G  A  L  N  L  D  G  M  K  D  K  V  D  V  K  E  I  F  S  L  P  K  E  F  W  S  Q  E  V  K  D  I  R  T  Y  F  E  S  Q  V  G  A  D  L  P  A  S  I  Y  Q  Q  L  D  E  L  S  S  R  V  D  N  L 
>Dromel_CG17759_galpha49b_mORF
 M  E  C  C  L  S  E  E  A  K  E  Q  K  R  I  N  Q  E  I  E  K  Q  L  R  R  D  K  R  D  A  R  R  E  L  K  L  L  L  L  G  T  G  E  S  G  K  S  T  F  I  K  Q  M  R  I  I  H  G  S  G  Y  S  D  E  D  K  R  G  Y  I  K  L  V  F  Q  N  I  F  M  A  M  Q  S  M  I  K  A  M  D  M  L  K  I  S  Y  G  Q  G  E  H  S  E  L  A  D  L  V  M  S  I  D  Y  E  T  V  T  T  F  E  D  P  Y  L  N  A  I  K  T  L  W  D  D  A  G  I  Q  E  C  Y  D  R  R  R  E  Y  Q  L  T  D  S  A  K  Y  Y  L  K  D  L  D  R  V  A  Q  P  A  Y  L  P  T  E  Q  D  I  L  R  V  R  V  P  T  T  G  I  I  E  Y  P  F  D  L  E  E  I  R  F  R  M  V  D  V  G  G  Q  R  S  E  R  R  K  W  I  H  C  F  E  N  V  T  S  I  I  F  L  V  A  L  S  E  Y  D  Q  I  L  F  E  S  D  N  E  N  R  M  E  E  S  K  A  L  F  R  T  I  I  T  Y  P  W  F  Q  N  S  S  V  I  L  F  L  N  K  K  D  L  L  E  E  K  I  M  Y  S  H  L  V  D  Y  F  P  E  Y  D  G  P  Q  R  D  A  I  T  A  R  E  F  I  L  R  M  F  V  D  L  N  P  D  S  E  K  I  I  Y  S  H  F  T  C  A  T  D  T  E  N  I  R  F  V  F  A  A  V  K  D  T  I  L  Q  S  N  L  K  E  Y  N  L  V 
>Dromel_CG18042_FBtr0079695_lmg_mORF
 M  M  E  N  S  S  N  D  A  Q  P  H  L  T  G  L  P  P  L  P  K  S  L  S  A  A  T  A  A  P  V  A  I  G  P  H  P  R  T  A  S  P  A  S  S  V  N  A  L  T  V  A  A  G  E  L  Y  L  G  P  S  T  S  S  S  A  A  S  R  N  R  S  Y  N  G  H  G  H  S  Q  R  H  G  S  L  S  S  T  Q  E  S  L  S  D  R  E  S  V  H  S  R  A  S  S  T  H  S  A  G  A  V  H  T  P  T  N  S  S  S  S  T  G  A  T  S  S  T  I  D  N  Q  L  A  I  L  R  R  E  M  Y  G  L  R  Q  L  D  L  S  L  L  S  Q  L  W  A  L  N  E  S  I  Q  G  F  R  V  F  L  Q  E  Q  D  A  L  S  P  P  S  R  S  R  T  P  S  D  A  N  S  L  S  S  D  E  E  D  D  G  S  Y  A  P  V  A  L  P  K  M  T  D  T  A  G  A  G  S  A  G  V  V  N  S  R  A  M  A  S  P  A  A  S  G  G  L  P  T  K  L  A  T  G  S  T  T  S  H  A  S  T  S  S  T  S  G  A  S  G  S  S  S  A  A  S  S  M  G  K  H  Q  Q  V  Q  Q  Q  Q  Q  Q  Q  S  Q  S  A  N  H  Y  H  Q  R  P  A  P  P  P  A  P  P  A  Q  H  K  A  H  P  Q  L  P  R  I  L  Q  Q  R  M  R  Q  A  P  P  P  P  P  P  T  R  Q  K  A  G  G  G  G  G  G  G  A  S  T  S  S  S  N  H  S  I  S  S  V  T  Q  P  H  P  H  S  H  Q  H  P  Q  H  T  H  H  S  R  P  V 
>Dromel_CG18624_FBtr0071140_mORF
 M  V  L  G  L  D  K  R  A  L  W  G  A  L  P  L  L  G  F  A  I  G  H  F  L  D  K  K  E  T  E  R  M  T  M  F  R  D  K  S  A  L  Y  G  R  P  A  G  S  E  G  K  A  P  S  W 
>Dromel_CG30100_FBtr0087140_mORF
 M  L  R  G  L  V  R  F  L  A  L  P  P  T  A  V  R  C  K  S  N  L  D  Y  S  R  F  P  V  L  Q  E  S  D  I  E  E  T  F  M  R  G  S  G  P  G  G  Q  A  V  N  K  T  S  N  C  V  F  L  R  H  L  P  T  N  I  T  V  K  C  H  T  H  R  L  A  S  K  N  R  V  E  A  R  K  L  L  L  E  K  L  D  V  H  L  N  G  E  H  S  I  A  A  Q  V  K  A  Q  E  Q  R  K  S  T  E  R  R  R  R  Q  E  K  L  Q  E  M  K  K  S  W  Q  D  R  E  R  T  D  G  G  T  K  S  T  D  K  E 
>Dromel_CG30290_FBtr0071672_cx9c_mORF 
 M  K  P  E  R  N  V  M  I  A  A  T  G  S  V  A  T  I  K  L  A  Q  L  I  R  E  L  S  D  E  R  L  P  F  K  F  H  L  K  V  L  I  T  E  A  A  K  H  F  F  E  L  E  Q  I  P  E  N  V  P  I  Y  H  N  R  D  E  W  I  T  W  N  K  R  G  D  P  V  L  H  I  D  L  G  K  W  A  D  L  L  V  I  A  P  L  S  A  N  S  L  S  K  M  A  T  G  I  C  D  N  I  V  M  C  V  V  R  A  W  D  L  E  K  P  L  L  F  A  P  A  M  N  T  R  M  Y  D  H  P  I  T  R  E  Q  I  D  K  L  T  S  W  G  Y  K  E  I  P  C  I  S  K  T  L  M  C  G  D  T  G  N  G  A  M  A  E  V  P  T  I  V  E  A  V  L  S  A  F  Q  P  I  K 
>Dromel_CG31178_FBtr0084138_mORF
 M  S  G  S  R  R  R  R  T  V  M  G  Y  Y  E  Y  I  M  P  G  I  Y  E  Y  P  L  I  Q  C  D  A  N  S  N  A  A  Y  V  A  G  P  M  G  V  I  H  Y  Q  S  D  M  Q  T  H  L  A  L  P  T  R  Q  N  L  E  T  G  L  I  Y  P  T  I  E  S  N  S  C  F  H  E  P  N  L  E  Y  V  Q  M  E  N  E  H  T  D  D  D  E  G  Y  G  Y  E  I  P  E  I  V  L  C  L  N  R  S  N  S  E  S  G  A  A  E  E  S  G  D  S  Q  R  S  S  K  S  Y  S  S  V  E  I  S  E  Q  S  R  S  G  E  Y  V  K  L  E  S  V  F  R  R  R  R  K  V  S  Q  K  R  K  Y  T  T  E  Q  G  Y  L  V  E  E  P  T  S  E  P  S  E  E  D  A  E  E  Q  A  P  K  S  R  K 
>Dromel_CG31241_FBtr0083570_dtl_mORF
 M  V  H  P  G  H  R  Q  S  R  G  L  A  D  S  Q  A  G  D  E  K  S  D  R  E  M  N  T  H  H  L  T  T  S  R  T  N  P  Q  F  Y  I  F  S  Q  L  F  G  N  D  F  D  W  N  N  C  N  W  G  G  I  Q  N  V  T  W  K  E  F  W  Q  R  E  G  H  E  L  L  E  Q  K  W  H  K  R  F  P  E  Y  K  D  L  I  E  V  V  S  S  E  E  Q  G  L  W  Q  E  L  W  E  K  H  A  S  D  Y  S  E  K  F  W  Y  I  F  S  C  A  F  E  N  Y  Q  H  D  L  A  K  S  F  G  L  D  V  A  E  N  S  E  D  V  E  E  D  L  Q  N  L  S  L  T  N  K  P  I  K  S  K  Q  Q  R  V  T  E  K  E  E  D  E  S  Y  L  T  A  N  D  D  P  E  D  C  D  E  E  Q  Q  L  R  L  L  G  L  P  T  S  F  A  S  K  A  D  I  I  N  Y  R  K  E  R  K  T  Q  Y  E  L  S  S  S  D  S  E  D  D  H  D  L  L  T  M  E  N  N  E  N  E  A  L  H  G  V  Q  S  G  S  V  K  K  K  K  R  R  Q  R  Q  I  K  K  L  K  A  R  M  P  E  C  M  Q  E  D  N  N  K  M  V  K  Y  W  V  K  R  F  S  L  F  S  R  F  D  Q  G  I  R  L  D  R  E  S  W  F  S  V  T  P  E  K  I  A  K  Q  T  A  R  R  L  A  C  D  V  I  V  D  A  F  C  G  C  G  G  N  A  I  Q  F  A  N  T  C  G  R  V  I  A  V  D  I  D  A  E  K  L  A  M  A  K  H  N  A  G  I  Y  G  V  A  H  K  I  E  F  I  H  A  D  F  L  Q  F  A  A  S  T  K  L  R  P  N  V  V  F  L  S  P  P  W  G  G  P  D  Y  Q  K  Q  A  T  F  D  I  E  T  G  L  L  P  V  G  A  S  Q  L  M  Q  L  S  R  S  L  A  S  D  V  A  F  F  L  P  R  N  A  N  M  K  Q  V  V  A  L  S  G  V  G  Q  Q  C  E  V  E  H  N  Y  L  D  T  R  M  V  A  L  T  A  Y  Y  G  K  G  I  I  K  G  S  V  G  E  D  E 
>Dromel_CG31917_FBtr0079037_mORF
 M  T  G  R  E  S  N  R  I  K  D  A  E  K  K  R  V  L  D  S  T  A  R  Q  R  R  A  R  K  A  L  E  A  L  E  Q  D  N  Y  H  D  D  P  H  A  D  L  V  M  S  K  K  L  P  K  F  Q  D  S  L  K  T  G  K  E  K  K  G  K  R  K  G  A  E  Y  F  L  V  K  Y  R  K  N  F  Q  Q  L  L  E  E  D  K  D  K  Q  P  N  Y  E  S  A  A  A  P  A  P  Q  K  P  L  R  H  F  C  A  V  C  G  N  F  S  L  Y  S  C  T  A  C  G  T  R  Y  C  C  V  R  C  L  Q  T  H  Q  D  T  R  C  L  K  W  T  A 
>Dromel_CG31919_FBtr0079006_mORF
 M  S  E  G  A  V  G  L  K  E  P  Q  N  L  N  S  E  V  V  S  T  V  V  S  A  A  S  A  A  S  L  N  A  A  T  A  N  V  P  A  N  V  V  T  I  P  V  P  I  L  Q  S  E  G  N  F  A  Y  V  T  V  K  G  S  L  H  D  Y  T  C  T  I  F  G  L  N  Q  A  E  V  Q  A  L  S  K  R  F  E  S  G  V  K  A  C  V  N  G  I  M  V  A  V  P  P  M  V  M  L  N  T  L  A  Q  L  S  Y  K  V  V  C  S  C  G  E  A  E  I  C  W  T  M  Q  R  E  R  I  S  R  N  N  R  Q  A  K  M  D  P  H  S  A  D  N  C  K  C  H  K  Q  T  Q  P  A  Q  Q  T  L  S  D  M  D  F  D  R  G  I  W  N  A  A  I  Y  N  E  V  E  R  V  R  E  F  I  K  K  G  Q  S  M  A  R  D  D  C  D  Y  T  A  L  H  Y  A  A  R  N  G  N  E  P  I  C  K  L  L  L  D  E  G  K  A  D  V  N  A  V  T  K  A  G  A  T  A  L  H  R  A  A  M  M  G  H  L  E  I  V  K  L  L  V  E  H  K  A  N  L  L  L  Q  D  E  S  G  Q  T  A  L  H  R  A  V  M  R  G  H  L  E  V  C  R  I  L  L  A  K  E  P  T  L  K  L  V  K  D  K  K  D  K  I  A  F  E  Y  I  M  E  N  A  N  D  D  F  K  L  L  L  K  P 
>Dromel_CG32573_FBtr0074315_mORF
 M  I  Q  L  L  Q  L  L  L  C  T  I  P  L  V  V  G  E  V  L  P  L  Q  L  D  L  D  N  S  Q  I  T  I  R  R  S  A  S  R  D  D  K  L  Q  V  F  H  S  I  W  G  A  I  R  S  D  F  A  T  D  T  D  K  V  K  G  L  Y  S  Q  L  G  G  Y  I  R  D  D  V  Q  C  S  S  G  S  T  G  R  S  A  C  E  L  Q  Q  E  V  R  R  H  L  R  T  L  M  A  Q  R  L  A  N  L  L  N  A  E  E  S  I  Q  T  Y  G  M  Y  I  A  A  S  V  E  P  A  L  V  R  D  I  L  V  H  A  I  E  D  V  Y  F  H  R  P  L  E  K  L  V  Q  Q  L  E  Q  L  Y  A  D  R  D  E  V  S  F  R  T  M  I  E  A  Q  L  A  L  F  W  R  Y  Q  A  M  Q  D  S  S  E  A  Y  L  F  N  V  A  H  M  V  S  K  I  R  S  H  H  M  Y  A  S  V  D  A  D  L  Q  K  R  V  E  A  L  S  Q  R  L  P  P  V  L  D  L  L  F  D  P  Q  G  F  C  L  L  S  R  S  D  R  E  Y  I  Y  T  T  I  T  D  E  W  N  Y  G  L  N  G  R  Q  M  F  S  W  R  E  K  N  F  T  D  T  A  G  L  T  R  A  F  V  Q  E  Q  H  S  T  P  L  F  T  L  R  S  E  L  F  K  W  Y  Y  F  V  D  P  S  Q  G  N  R  L  A  A  L  R  S  G  S  P  S  S  S  T  S  T  W  T  I  A  Y  A  G  D  A  L  I  F  R  Q  R  E  L  T  L  C  A  A  E  K  F  D  D  D  R  R  L  V  K  M  L  P  G  Q  M  H  T  P  P  S  E  A  C  Q  W  L  P  I  A  C  A  P  P  K 
>Dromel_CG33672_FBtr0091651_mORF
 M  L  K  F  Q  V  H  S  P  G  K  V  I  L  H  G  E  H  A  V  V  Y  H  R  P  A  L  A  A  V  V  G  L  G  T  T  L  R  F  R  Q  L  E  D  S  Q  V  A  S  F  Q  L  E  A  L  N  C  T  L  E  I  Q  L  P  E  F  N  G  F  L  A  E  F  R  S  K  Y  P  S  D  S  T  A  N  L  L  E  A  V  R  A  E  V  S  K  Q  L  E  R  S  G  G  N  A  P  K  Q  H  T  Q  R  A  F  I  S  I  Y  Y  L  L  A  G  A  V  L  S  A  P  G  D  K  K  L  T  L  Q  T  G  F  Q  V  Q  V  D  S  Q  L  T  V  G  A  G  L  G  S  S  A  S  F  G  A  A  L  A  T  T  F  L  I  L  A  G  H  F  D  R  D  S  Y  L  S  E  A  N  Q  A  L  I  S  S  W  A  Y  E  S  E  R  V  N  H  G  T  P  S  G  L  D  N  T  V  C  T  Y  G  G  M  L  R  Y  V  K  G  Q  G  F  Q  S  L  K  I  Q  K  P  L  N  I  L  L  V  D  S  R  V  S  R  S  T  A  D  I  V  A  K  V  R  H  L  G  D  A  F  P  Q  L  I  E  A  I  W  Q  A  C  E  E  L  V  A  A  A  V  P  L  Y  E  S  F  G  N  A  Q  D  D  S  S  K  F  E  Q  L  E  R  L  F  Q  I  N  N  D  L  L  K  A  I  G  V  S  H  P  K  L  E  Q  I  F  T  I  A  F  K  R  G  F  F  S  K  L  T  G  A  G  A  G  G  Y  V  I  V  L  L  P  E  N  Y  E  C  N  E  V  Y  W  K  L  K  E  E  L  E  S  A  G  F  G  V  H  V  T  T  A  G  G  E  G  L  R  V  S  S  L  D  D 
>Dromel_CG33713_FBtr0091704_mORF
 M  S  D  S  D  T  D  T  V  D  E  L  F  H  L  A  T  E  H  V  A  K  Q  S  N  S  I  G  S  A  D  L  L  I  F  Y  G  Y  Y  K  Q  A  T  N  G  P  C  K  E  Q  S  P  G  L  L  Q  L  Q  A  K  S  K  W  Q  A  W  R  N  L  G  T  M  S  Q  S  A  A  R  Q  A  Y  V  Q  K  L  Q  E  L  Q  P  N  W  R  S  R  R  N  P  G  W  V  V  H  S  I  E  S  V  P  L  E  D  Q  R  L  D  S  E  K  T  L  F  D  H  V  K  E  N  N  L  D  R  L  R  E  L  L  Q  P  S  D  L  V  K  L  D  E  H  G  M  A  L  I  H  W  A  T  D  R  N  A  V  E  I  I  Q  F  L  V  R  S  G  A  S  V  N  Q  R  D  A  E  Q  Q  T  P  L  H  Y  A  A  S  C  G  H  L  E  A  L  Q  C  L  L  E  L  H  A  S  L  E  L  R  D  S  D  G  Q  T  C  Y  D  V  A  D  D  E  Q  I  C  Q  V  L  Q  T  E  R  E  R  L  A  G  S  A  S 
>Dromel_CG33786_FBtr0091786_mORF
 M  R  R  L  Q  T  S  L  Y  R  L  L  R  A  H  H  T  S  S  R  M  Q  H  Q  A  S  E  L  R  T  P  V  C  A  V  G  D  E  A  A  L  Q  L  A  R  Q  C  L  L  G  G  Q  V  I  A  L  P  T  D  T  V  Y  G  L  A  C  D  A  N  N  E  T  A  I  Q  Q  L  Y  E  I  K  G  R  D  E  H  K  P  V  A  I  C  V  H  N  I  D  A  L  R  R  F  G  Q  A  A  H  L  S  D  E  L  L  T  R  L  L  P  G  P  L  T  I  V  I  E  R  T  S  Q  L  S  N  R  F  L  N  P  S  T  S  K  I  G  I  R  I  P  D  F  N  F  M  R  D  L  C  A  V  W  Q  E  K  P  L  A  L  T  S  A  N  R  S  S  A  P  S  S  L  Q  V  S  E  F  R  S  L  W  P  Q  L  G  A  V  F  D  A  G  R  I  G  L  T  E  E  R  R  L  A  S  T  V  I  D  L  A  T  P  G  Y  Y  E  I  V  R  A  G  V  A  L  K  P  T  L  S  L  M  E  E  F  G  I  R  E  L  K  M  M 
