# Supplementary material for: Comparative genomic analysis of novel conserved peptide upstream open reading frames in Drosophila melanogaster and other dipteran species
Source: BMC Genomics. 2008 Feb 1;9:61. doi: 10.1186/1471-2164-9-61 (PMC2276209; doi:10.1186/1471-2164-9-61)
Supplement: Additional file 2 — uORF and mORF sequences and alignments. Amino acid sequences and alignment of insect conserved peptide uORFs and associated mORFs. [file 1471-2164-9-61-S2.txt]

Additional File 2. Alignments of insect conserved peptide uORFs and associated mORFs
First three letters of genus and species designate organism, followed by CG number (D. melanogaster only), NCBI EST number or Anopheles gambia transcript number (ENSANGT), followed by ORF designation (uORF or mORF, numbered if more than one uORF in a given 5'UTR)

>Dromel CG2128_FBtr0078767 uORF
 M  L  L  G  E  Y  D  T  T  R  R  L  L  F  I  V  A  V  L  L  I  V  L  Y  A  K  T  Y  L  L  P  G  E  D  L  V  H  N 

>Droana EB591351 uORF
 M  L  L  G  E  F  D  T  T  R  R  L  L  F  I  V  A  V  L  L  I  V  L  Y  A  K  N  Y  L  L  P  G  A  D  L  D  Y  V 

>Drovir EB560148 uORF
 M  L  L  G  L  N  E  L  T  T  T  R  R  L  L  F  I  V  A  V  L  L  I  V  L  Y  A  K  N  N  I  L  P  K  L  E  W  Y  W  T  A  I  S  L 

>Dromoj EB626327 uORF
 M  L  F  G  L  N  E  L  T  T  T  R  R  L  L  F  I  V  A  V  L  L  I  V  L  Y  A  K  N  N  I  L  P  I  L  G  I  A  L  D  R  D 

>Drowil EB485630 uORF
 M  L  F  G  E  L  D  T  T  R  R  L  L  F  I  V  I  V  L  L  I  V  L  Y  A  K  T  Y  L  L  P  P  G  V  A  L  D  Y  N 

>Drogri EB600561 uORF
 M  L  L  G  L  N  E  L  T  T  T  R  R  L  L  F  I  V  A  V  L  L  I  V  L  Y  A  K  T  Y  I  L  P  V  L  E  W  Y  W  T  A  I  S  L 

>Bommor BY914486 uORF
 M  L  G  D  V  Q  L  T  K  R  L  I  V  I  V  V  I  L  S  I  I  F  V  L  K  E  F  V  F  V  Y  P  L 


MUSCLE (3.6) multiple sequence alignment


Bommor          -MLG--DVQLTKRLIVIVVILSIIFVLKEFVF--------VYPL---
Drowil          MLFG--ELDTTRRLLFIVIVLLIVLYAKTYLLPP------GVALDYN
Dromoj          MLFGLNELTTTRRLLFIVAVLLIVLYAKNNILPIL-----GIALDRD
Drovir          MLLGLNELTTTRRLLFIVAVLLIVLYAKNNILPKLEWYWTAISL---
Drogri          MLLGLNELTTTRRLLFIVAVLLIVLYAKTYILPVLEWYWTAISL---
Dromel          MLLG--EYDTTRRLLFIVAVLLIVLYAKTYLLP-------GEDLVHN
Droana          MLLG--EFDTTRRLLFIVAVLLIVLYAKNYLLP-------GADLDYV
                 ::*  :   *.**:.** :* *::  *  ::           *   


>Dromel CG2128_FBtr0078767 mORF
 M  T  D  R  R  V  S  Y  F  Y  N  A  D  V  G  N  F  H  Y  G  A  G  H  P  M  K  P  Q  R  L  A  V  T  H  S  L  V  M  N  Y  G  L  H  K  K  M  K  I  Y  R  P  Y  K  A  S  A  Q  D  M  L  R  F  H  S  D  E  Y  I  A  Y  L  Q  Q  V  T  P  Q  N  I  Q  C  N  S  V  A  Y  T  K  Y  L  A  H  F  S  V  G  E  D  C  P  V  F  D  G  L  F  D  F  C  A  M  Y  T  G  A  S  L  E  G  A  Q  K  L  N  H  N  H  S  D  I  C  I  N  W  S  G  G  L  H  H  A  K  K  F  E  A  S  G  F  C  Y  V  N  D  I  V  I  G  I  L  E  L  L  K  Y  H  P  R  V  L  Y  I  D  I  D  V  H  H  G  D  G  V  Q  E  A  F  Y  L  T  D  R  V  M  T  A  S  F  H  K  Y  G  N  Y  F  F  P  G  T  G  D  M  Y  E  I  G  A  E  S  G  R  Y  Y  S  V  N  V  P  L  K  E  G  I  D  D  Q  S  Y  F  Q  V  F  K  P  I  I  S  A  I  M  D  F  Y  R  P  T  A  I  V  L  Q  C  G  A  D  S  L  A  G  D  R  L  G  C  F  S  L  S  T  K  G  H  G  E  C  V  K  F  V  K  E  L  N  V  P  T  L  V  V  G  G  G  G  Y  T  L  R  N  V  A  R  C  W  T  H  E  T  S  L  L  V  D  Q  D  I  E  N  D  L  P  A  T  E  Y  Y  D  F  F  A  P  D  F  T  L  H  P  E  I  N  S  R  Q  D  N  A  N  S  K  Q  Y  L  E  L  I  V  K  H  V  Y  E  N  L  K  M  C  Q  H  S  P  S  V  Q  M  V  Q  T  P  P  D  V  D  L  E  E  L  R  S  N  R  E  E  A  S  D  P  D  V  R  I  S  V  A  D  E  D  K  L  V  D  A  K  N  E  F  Y  D  G  D  Q  D  Q  D  K  P  D  S  A  E  S 

>Droana EB591351 mORF
 M  T  D  R  R  V  S  Y  F  Y  N  A  D  V  G  N  F  H  Y  G  A  G  H  P  M  K  P  Q  R  L  A  V  T  H  S  L  V  M  N  Y  G  L  H  K  K  M  K  I  Y  R  P  Y  K  A  S  A  Q  D  M  L  R  F  H  S  D  E  Y  I  A  Y  L  Q  Q  V  T  P  Q  N  I  Q  C  N  S  V  A  Y  T  K  Y  L  A  H  F  S  V  G  E  D  C  P  V  F  D  G  L  L  T  S  A  H  V  H  C  A  R  W  R  S  Q  K 

>Drovir EB560148 mORF
 M  T  D  R  R  V  S  Y  F  Y  N  A  N  V  G  N  F  H  Y  G  A  G  H  P  M  K  P  Q  R  L  A  V  T  H  S  L  V  M  N  Y  G  L  D  K  K  M  K  I  Y  R  P  Y  K  A  S  A  Q  D  M  L  R  F  H  S  D  E  Y  I  A  Y  L  Q  Q  V  T  P  Q  N  I  Q  C  N  S  V  A  Y  T  K  Y  L  A  H  F  S  V  G  E  D  C  P  V  F  D  G  L  F  D  F  C  A  M 

>Dromoj EB626327 mORF
 M  S  D  R  R  V  S  Y  F  Y  N  A  D  V  G  N  F  H  Y  G  A  G  H  P  M  K  P  Q  R  L  A  V  T  H  S  L  V  M  N  Y  G  L  H  K  K  M  K  I  Y  R  P  Y  K  A  S  A  Q  D  M  L  R  F  H  S  D  E  Y  I  A  Y  L  Q  Q  V  T  P  Q  N  F  N  A  I  P  S  P  I  L  R  L  A  H  L  A  G  L  R  L  P  V  F  M  D  F  Y  F  C  P  D  T  A  L  I  M  T  F  N 

>Drowil EB485630 mORF
 M  T  I  D  R  R  V  S  Y  F  Y  N  A  D  V  G  N  F  H  Y  G  A  G  H  P  M  K  P  Q  R  L  A  V  T  H  S  L  V  M  N  Y  G  L  D  K  K  M  K  I  Y  R  P  Y  K  A  S  A  Q  D  M  L  R  F  H  S  D  E  Y  I  A  Y  L  Q  Q  V  T  P  Q  N  I  Q  C  N  S  V  A  Y  T  K  Y  L  A  H  F  S  V  G  E  D  C  P  V  F  D  G  L  F  D  F  C  A  M  Y  T  G  A  S  L  E  G  A  Q  K  L  N  H  N  H  S  D  I  C  I  N  W  S  G  G  L  H  H  A  K  K  F  E  A  S  G  F  C  Y  V  N  D  I  V  I  G  I  L  E  L  L  K  Y  H  P  R  V  L  Y  I  D  I  D  V  H  H  G  D  G  V  Q  E  A  F  Y  L  T  D  R  V  M  T  A  S  F  H  K  Y  G  N  Y  F  F  P  G  T  G  D  M  Y  E  L  G  A  E  S  G  R  Y  Y  S  V  N  V 

>Drogri EB600561 mORF
 M  T  D  R  R  V  S  Y  F  Y  N  A  D  V  G  N  F  H  Y  G  A  G  H  P  M  K  P  Q  R  L  A  V  T  H  S  L  V  M  N  Y  G  L  H  K  K  M  K  I  Y  R  P  Y  K  A  S  A  H  D  M  L  R  F  H  S  D  E  Y  I  A  Y  L  Q  Q  S  L  H  K  I  S  N  A  I  L  L  L  I  P  S  I  W  P  T  L  A  L  A  R  I  V  P  S  S  M  D  S  L  T  S  V  P  S  T  R  E  L  R  L  K 

>Bommor BY914486 mORF
 M  T  Q  Q  R  V  A  Y  F  Y  N  P  D  V  G  N  F  H  Y  G  P  G  H  P  M  K  P  H  R  L  A  V  T  H  C  L  V  L  K  Y  G  L  H  K  K  M  Q  I  Y  K  P  Y  R  A  S  A  H  D  M  C  R  F  H  S  E  D  Y  I  E  F  L  Q  N  V  T  P  Q  N  I  Q  S  Y  S  K  D  L  L  H  Y  N  V  G  D  D  C  P  V  F  E  G  L  F  D  F  C  S  M  Y  T  G  A  S  L  E  G  A  M  K  L  N  N  N  T  C  D  I  A  I  N  W 


MUSCLE (3.6) multiple sequence alignment


Drogri          -MTDRRVSYFYNADVGNFHYGAGHPMKPQRLAVTHSLVMNYGLHKKMKIYRPYKASAHDM
Bommor          -MTQQRVAYFYNPDVGNFHYGPGHPMKPHRLAVTHCLVLKYGLHKKMQIYKPYRASAHDM
Dromoj          -MSDRRVSYFYNADVGNFHYGAGHPMKPQRLAVTHSLVMNYGLHKKMKIYRPYKASAQDM
Droana          -MTDRRVSYFYNADVGNFHYGAGHPMKPQRLAVTHSLVMNYGLHKKMKIYRPYKASAQDM
Drovir          -MTDRRVSYFYNANVGNFHYGAGHPMKPQRLAVTHSLVMNYGLDKKMKIYRPYKASAQDM
Dromel          -MTDRRVSYFYNADVGNFHYGAGHPMKPQRLAVTHSLVMNYGLHKKMKIYRPYKASAQDM
Drowil          MTIDRRVSYFYNADVGNFHYGAGHPMKPQRLAVTHSLVMNYGLDKKMKIYRPYKASAQDM
                   :.**:****.:*******.******:******.**::*** ***:**.**.***:**

Drogri          LRFHSDEYIAYLQQSLHKISNAILLLIPSIWPTLALARIVPSSMDSLTSVPSTRELRLK-
Bommor          CRFHSEDYIEFLQNVTPQNIQS----YSKDLLHYNVGDDCPVFEGLFDFCSMYTGASLEG
Dromoj          LRFHSDEYIAYLQQVTPQNFNAIPSPILR-LAHLA-GLRLPVFMDFY-FCP---------
Droana          LRFHSDEYIAYLQQVTPQNIQCNSVAYTKYLAHFSVGEDCPVFDGLLTSAHVH-------
Drovir          LRFHSDEYIAYLQQVTPQNIQCNSVAYTKYLAHFSVGEDCPVFDGLFDFCAM--------
Dromel          LRFHSDEYIAYLQQVTPQNIQCNSVAYTKYLAHFSVGEDCPVFDGLFDFCAMYTGASLEG
Drowil          LRFHSDEYIAYLQQVTPQNIQCNSVAYTKYLAHFSVGEDCPVFDGLFDFCAMYTGASLEG
                 ****::** :**:   :  :.              .   *   .               

Drogri          ------------------------------------------------------------
Bommor          AMKLNNNTCDIAINW---------------------------------------------
Dromoj          -------DTALIMTFN--------------------------------------------
Droana          -----------CARWRSQK-----------------------------------------
Drovir          ------------------------------------------------------------
Dromel          AQKLNHNHSDICINWSGGLHHAKKFEASGFCYVNDIVIGILELLKYHPRVLYIDIDVHHG
Drowil          AQKLNHNHSDICINWSGGLHHAKKFEASGFCYVNDIVIGILELLKYHPRVLYIDIDVHHG
                                                                            

Drogri          ------------------------------------------------------------
Bommor          ------------------------------------------------------------
Dromoj          ------------------------------------------------------------
Droana          ------------------------------------------------------------
Drovir          ------------------------------------------------------------
Dromel          DGVQEAFYLTDRVMTASFHKYGNYFFPGTGDMYEIGAESGRYYSVNVPLKEGIDDQSYFQ
Drowil          DGVQEAFYLTDRVMTASFHKYGNYFFPGTGDMYELGAESGRYYSVNV-------------
                                                                            

Drogri          ------------------------------------------------------------
Bommor          ------------------------------------------------------------
Dromoj          ------------------------------------------------------------
Droana          ------------------------------------------------------------
Drovir          ------------------------------------------------------------
Dromel          VFKPIISAIMDFYRPTAIVLQCGADSLAGDRLGCFSLSTKGHGECVKFVKELNVPTLVVG
Drowil          ------------------------------------------------------------
                                                                            

Drogri          ------------------------------------------------------------
Bommor          ------------------------------------------------------------
Dromoj          ------------------------------------------------------------
Droana          ------------------------------------------------------------
Drovir          ------------------------------------------------------------
Dromel          GGGYTLRNVARCWTHETSLLVDQDIENDLPATEYYDFFAPDFTLHPEINSRQDNANSKQY
Drowil          ------------------------------------------------------------
                                                                            

Drogri          ------------------------------------------------------------
Bommor          ------------------------------------------------------------
Dromoj          ------------------------------------------------------------
Droana          ------------------------------------------------------------
Drovir          ------------------------------------------------------------
Dromel          LELIVKHVYENLKMCQHSPSVQMVQTPPDVDLEELRSNREEASDPDVRISVADEDKLVDA
Drowil          ------------------------------------------------------------
                                                                            

Drogri          -------------------
Bommor          -------------------
Dromoj          -------------------
Droana          -------------------
Drovir          -------------------
Dromel          KNEFYDGDQDQDKPDSAES
Drowil          -------------------
                                   


////


>Dromel CG3240_FBtr0077747 uORF
 M  A  S  E  S  E  N  T  T  S  Y  F  V  P  H  L  V  D  Q  V  F  E  L  Y  R  S  K  A  E  S  N  S  L  T  K  E  E  R  G  Q  F  F  Y  D  L  S  I  L  L  G  Q  E  L  V  L  R  S  L  H  L  L  D  D  H  N  F  S  F  F  H  A  K  N  N  R  S  V  C  V  V  E  I  S  K  G  T  E  Y  F  R  L  I  P  G  V  S  F  C  K  C  E  F  F  Q  C  H  V  L  Q  L  P  R  G  I  L  Y  Q  D  L  P  S  G  E  P  G  I  L  E  D  W  S  E  E  S  R  V  S  Y  T  C  Q  H  I  L  A  L  R  L  H  Q  F  L  K  H  T  G  G  K  T  T  E  K  I  L  K  K  E  D  I  K  E  L  R  T  D  V  F  R  D 

>Droana EB582119 uORF
 M  D  N  Q  P  E  K  I  T  N  C  F  L  P  Q  L  V  D  Q  I  F  D  N  L  Q  R  K  V  A  I  T  T  P  T  K  E  T  R  S  Q  F  F  Y  D  L  S  V  L  L  G  E  E  L  V  R  R  T  L  Q  L  L  D  V  Y  R  F  T  Y  Y  Y  A  K  H  R  Q  N  Q  C  V  V  E  L  Y  K  G  T  E  Y  F  R  L  L  P  K  I  N  Y  C  K  C  D  F  F  Q  S  Y  V  L  Q  L  P  T  G  L  L  Y  P  D  I  P  T  S  Q  E  F  E  L  A  G  W  N  E  V  S  R  Q  S  Y  T  C  Q  H  V  L  G  L  R  L  Q  Q  L  L  K  L  S  D  Q  K  V  N  E  K  I  L  Y  P  A  E  F  R  E  I  Y  L  S  I  F  E  D 

>Dromoj EB613491 uORF
 D  G  L  L  Q  R  A  L  H  I  L  D  E  W  N  F  I  T  Y  Y  T  S  D  R  Y  R  S  I  V  E  L  S  S  K  R  N  L  A  H  V  V  R  V  V  P  G  V  N  Y  C  K  C  R  Y  F  Q  R  F  V  L  Q  L  K  E  A  G  E  Q  E  R  K  K  E  K  L  N  S  N  Q  V  S  F  T  C  E  H  I  L  A  Q  C  L  N  Q  L  L  H  P  E  P  R  T  Q  I  L  T  L  D  Q  F  R  Y  F  H  I  D  I  Y  E  D 

>Dropse DR129544 uORF
 M  A  V  E  L  A  T  S  P  K  S  F  L  P  E  V  V  D  L  I  F  T  F  Y  E  D  K  S  H  S  C  G  L  S  K  E  D  R  K  Q  L  F  Y  H  L  S  Q  L  L  G  A  E  L  V  E  R  S  L  H  L  L  D  R  Y  S  F  I  Y  Y  Y  S  K  N  N  R  K  Q  C  V  A  E  L  H  K  G  T  L  Y  Y  R  V  I  P  G  N  N  Y  C  K  C  D  F  F  Q  S  H  V  L  Q  L  P  S  G  V  L  Y  H  D  L  P  R  D  I  T  T  T  L  D  G  W  S  D  A  S  R  V  S  Y  T  C  P  H  V  L  A  L  K  L  H  Q  L  L  Q  H  P  A  E  Q  A  V  A  D  E  E  F  R  A  L  R  S  S  I  Y  L  D 


MUSCLE (3.6) multiple sequence alignment


Dromoj          MPLDNVVLIKTEDLFIPGLVHHVFNKYKRDNGVI-LTKEERSQLFSELSALLGDGLLQRA
Droana          ---MDNQPEKITNCFLPQLVDQIFDNLQRKVAITTPTKETRSQFFYDLSVLLGEELVRRT
Dromel          ---MASESENTTSYFVPHLVDQVFELYRSKAESNSLTKEERGQFFYDLSILLGQELVLRS
Dropse          ---MAVELATSPKSFLPEVVDLIFTFYEDKSHSCGLSKEDRKQLFYHLSQLLGAELVERS
                         .  . *:* :*  :*     .      :** * *:*  ** ***  *: *:

Dromoj          LHILDEWNFITYYT-SDRYRSIVELSSKRNLAHVVRVVPGVNYCKCRYFQRFVLQLKE--
Droana          LQLLDVYRFTYYYAKHRQNQCVVELYKGTEY---FRLLPKINYCKCDFFQSYVLQLPTGL
Dromel          LHLLDDHNFSFFHAKNNRSVCVVEISKGTEY---FRLIPGVSFCKCEFFQCHVLQLPRGI
Dropse          LHLLDRYSFIYYYSKNNRKQCVAELHKGTLY---YRVIPGNNYCKCDFFQSHVLQLPSGV
                *::**   *  :::   .  .:.*: .        *::*  .:*** :** .****    

Dromoj          ------AGEQERKKEKLNSNQVSFTCEHILAQCLNQLLHP---EPRTQILTLDQFRYFHI
Droana          LYPDIPTSQEFELAGWNEVSRQSYTCQHVLGLRLQQLLKLSDQKVNEKILYPAEFREIYL
Dromel          LYQDLPSGEPGILEDWSEESRVSYTCQHILALRLHQFLKHTGGKTTEKILKKEDIKELRT
Dropse          LYHDLPRDITTTLDGWSDASRVSYTCPHVLALKLHQLLQH----PAEQAVADEEFRALRS
                       .       . : .. *:** *:*.  *:*:*:        : :   ::. :  

Dromoj          DIYED
Droana          SIFED
Dromel          DVFRD
Dropse          SIYLD
                .:: *


>Dromel CG3240_FBtr0077747 mORF
 M  T  D  V  E  P  S  P  Y  G  D  C  K  F  V  A  R  V  E  H  I  K  T  F  I  Q  A  I  K  S  I  C  F  N  D  Y  G  M  V  Q  V  S  E  D  G  L  R  I  T  V  E  Q  G  K  S  I  Q  A  T  L  F  M  P  P  G  A  F  M  E  F  R  V  Q  D  F  Q  C  F  G  V  K  M  N  V  L  S  E  C  L  S  L  F  G  S  A  D  C  S  L  R  M  M  Y  R  D  K  G  D  P  L  K  I  I  L  Y  P  H  D  D  D  D  V  S  T  E  C  A  I  K  T  M  D  C  D  E  P  I  D  Y  D  Q  N  L  K  D  P  D  L  N  V  I  F  V  R  G  P  N  L  S  K  V  F  N  E  L  E  K  S  A  E  E  F  E  F  V  T  S  P  N  R  P  H  F  K  I  T  T  V  G  I  M  Q  A  V  F  S  V  E  V  A  K  T  S  P  M  M  M  M  F  N  C  K  Q  T  V  V  A  R  Y  K  S  Q  Q  I  R  M  T  N  K  A  M  Q  S  A  T  K  V  A  I  K  T  N  S  V  G  L  L  E  L  H  L  V  M  Q  G  D  S  Q  E  E  I  F  I  Q  F  F  I  I  P  L  L  N  T  D 

>Droana EB582119 mORF
 M  D  N  P  S  P  Y  G  D  Y  K  F  V  G  R  V  D  H  V  K  I  F  N  Q  A  I  K  S  I  C  F  N  D  Y  G  M  L  H  V  S  D 

>Dromoj EB613491 mORF
 M  Q  H  S  K  V  L  Y  E  K  G  I  I  K  N  R  K  M  L  T  Q  S  Q  Y  E  N  Y  N  L  V  C  R  L  E  H  I  K  T  L  Y  S  S  I  K  A  I  C  F  S  D  F  G  T  L  Q  A  S  E  D  G  L  L  I  T  V  E  Q  G  K  S  I  Q  A  T  L  F  I  A  P  A  F  F  A  E  F  K  V  D  G  S  P  S  F  S  V  K  M  N  V  L  A  E  C  L  S  P  V  G  L  S  D  C  S  I  K  I  L  Y  K  G  E  V  H  H  A  A  V  V  R  A  H  D  E 

>Dropse DR129544 mORF
 M  E  D  H  L  E  D  Y  K  F  V  S  R  L  D  H  V  K  T  F  N  A  A  I  K  S  I  C  F  N  D  Y  A  M  L  Q  V  S  D  E  G  L  R  I  T  V  E  Q  G  R  S  I  Q  A  T  L  F  M  P  P  A  A  F  T  E  F  H  V  Q  D  F  Q  S  F  G  L  K  L  N  A  L  S  E  C  L  N  L  F  G  T  A  D  C  S  V  R  M  L  Y  K  D  Q  G  D  P  L  K  K  I  L  Y  P  Y  D  D  E  N  V  S  T  E  C  A  I  K  T  M  D  S  K  E  P  I  E 


MUSCLE (3.6) multiple sequence alignment


Dromoj          MQHSKVLYEKGIIKNRKMLTQSQYENYNLVCRLEHIKTLYSSIKAICFSDFGTLQASEDG
Dropse          -------------------MEDHLEDYKFVSRLDHVKTFNAAIKSICFNDYAMLQVSDEG
Droana          -----------------MDNPSPYGDYKFVGRVDHVKIFNQAIKSICFNDYGMLHVSD--
Dromel          ---------------MTDVEPSPYGDCKFVARVEHIKTFIQAIKSICFNDYGMVQVSEDG
                                     .   : ::* *::*:* :  :**:***.*:. ::.*:  

Dromoj          LLITVEQGKSIQATLFIAPAFFAEFKVDGSPSFSVKMNVLAECLSPVGLSDCSIKILYKG
Dropse          LRITVEQGRSIQATLFMPPAAFTEFHVQDFQSFGLKLNALSECLNLFGTADCSVRMLYKD
Droana          ------------------------------------------------------------
Dromel          LRITVEQGKSIQATLFMPPGAFMEFRVQDFQCFGVKMNVLSECLSLFGSADCSLRMMYRD
                                                                            

Dromoj          ---------------EVHHAAVVRAHDE--------------------------------
Dropse          QGDPLKKILYPYDDENVSTECAIKTMDSKEPIE---------------------------
Droana          ------------------------------------------------------------
Dromel          KGDPLKIILYPHDDDDVSTECAIKTMDCDEPIDYDQNLKDPDLNVIFVRGPNLSKVFNEL
                                                                            

Dromoj          ------------------------------------------------------------
Dropse          ------------------------------------------------------------
Droana          ------------------------------------------------------------
Dromel          EKSAEEFEFVTSPNRPHFKITTVGIMQAVFSVEVAKTSPMMMMFNCKQTVVARYKSQQIR
                                                                            

Dromoj          -------------------------------------------------
Dropse          -------------------------------------------------
Droana          -------------------------------------------------
Dromel          MTNKAMQSATKVAIKTNSVGLLELHLVMQGDSQEEIFIQFFIIPLLNTD
                                                                 


////


>Dromel CG4824_FBtr0080804 uORF
 M  P  F  V  E  R  F  Q  Q  I  R  N  F  V  M  N  V  C  L  V  E  A  I  Q  F  V  Q  D  L  S  H  A  I  C  L  D  L  Q  G  L  F  N  L  K 

>Dropse DR131819 uORF
 M  N  V  C  L  V  E  A  I  Q  F  V  Q  D  L  T  H  A  I  C  L  D  F  Q  G  L  F  N  L  K 


MUSCLE (3.6) multiple sequence alignment


Dromel          MPFVERFQQIRNFVMNVCLVEAIQFVQDLSHAICLDLQGLFNLK
Dropse          --------------MNVCLVEAIQFVQDLTHAICLDFQGLFNLK
                              ***************:******:*******


>Dromel CG4824_FBtr0080804 mORF
 M  L  S  C  A  S  F  N  K  L  M  Y  P  S  A  A  D  V  A  K  P  P  M  V  G  L  E  V  E  A  G  S  I  G  S  L  S  S  L  H  A  L  P  S  T  T  S  V  G  S  G  A  P  S  E  T  Q  S  E  I  S  S  V  D  S  D  W  S  D  I  R  A  I  A  M  K  L  G  V  Q  N  P  D  D  L  H  T  E  R  F  K  V  D  R  Q  K  L  E  Q  L  I  K  A  E  S  S  I  E  G  M  N  G  A  E  Y  F  F  H  D  I  M  N  T  T  D  T  Y  V  S  W  P  C  R  L  K  I  G  A  K  S  K  K  D  P  H  V  R  I  V  G  K  V  D  Q  V  Q  R  A  K  E  R  I  L  S  S  L  D  S  R  G  T  R  V  I  M  K  M  D  V  S  Y  T  D  H  S  Y  I  I  G  R  G  G  N  N  I  K  R  I  M  D  D  T  H  T  H  I  H  F  P  D  S  N  R  S  N  P  T  E  K  S  N  Q  V  S  L  C  G  S  L  E  G  V  E  R  A  R  A  L  V  R  L  S  T  P  L  L  I  S  F  E  M  P  V  M  G  P  N  K  P  Q  P  D  H  E  T  P  Y  I  K  M  I  E  T  K  F  N  V  Q  V  I  F  S  T  R  P  K  L  H  T  S  L  V  L  V  K  G  S  E  K  E  S  A  Q  V  R  D  A  T  Q  L  L  I  N  F  A  C  E  S  I  A  S  Q  I  L  V  N  V  Q  M  E  I  S  P  Q  H  H  E  I  V  K  G  K  N  N  V  N  L  L  S  I  M  E  R  T  Q  T  K  I  I  F  P  D  L  S  D  M  N  V  K  P  L  K  K  S  Q  V  T  I  S  G  R  I  D  D  V  Y  L  A  R  Q  Q  L  L  G  N  L  P  V  A  L  I  F  D  F  P  D  N  H  N  D  A  S  E  I  M  S  L  N  T  K  Y  G  V  Y  I  T  L  R  Q  K  Q  R  Q  S  T  L  A  I  V  V  K  G  V  E  K  F  I  D  K  I  Y  E  A  R  Q  E  I  L  R  L  A  T  P  F  V  K  P  E  I  P  D  Y  Y  F  M  P  K  D  K  D  L  N  L  A  Y  R  T  Q  L  T  A  L  L  A  G  Y  V  D  S  P  K  T  P  S  L  L  P  P  S  L  A  G  Q  L  T  P  Y  A  N  N  N  H  L  L  L  N  A  N  G  L  A  T  P  T  G  V  C  A  P  T  Q  K  Y  M  Q  L  H  N  S  F  Q  Q  A  Q  N  R  S  M  V  A  G  G  Q  S  N  N  G  N  Y  L  Q  V  P  G  A  V  A  P  P  L  K  P  P  T  V  S  P  R  N  S  C  S  Q  N  T  S  G  Y  Q  S  F  S  S  S  T  T  S  L  E  Q  S  Y  P  P  Y  A  Q  L  P  G  T  V  S  S  T  S  S  S  T  A  G  S  Q  N  R  A  H  Y  S  P  D  S  T  Y  G  S  E  G  G  G  V  G  G  G  G  G  G  G  A  R  L  G  R  R  L  S  D  G  V  L  L  G  L  S  N  S  N  G  G  G  G  N  S  G  G  A  H  L  L  P  G  S  A  E  S  Y  R  S  L  H  Y  D  L  G  G  N  K  H  S  G  H  R  A  F  D  F  D  M  K  R  A  L  G  Y  K  A  M  E  R  T  P  V  A  G  E  L  R  T  P  T  T  A  W  M  G  M  G  L  S  S  T  S  P  A  P  A  P  L  E  N  G  E  N  G  A  A  G  G  G  A  S  S  G  W  R  L  P  P  G  L  G  S  P  Y  G  L  S  A  T  T  G  L  L  D  A  T  P  V  N  R  R  M  Q  L  A  K  H  K  D  I  Q  T  L  L  T  S  L  G  L  E  H  Y  I  K  I  F  V  L  N  E  I  D  L  E  V  F  T  T  L  T  E  E  N  L  M  E  L  G  I  A  A  F  G  A  R  K  K  L  L  T  A  I  H  T  L  L  A  N  E  A  A  C  S  T  M  P  S  S  S  S  S  Q  N  S  S  S  P  R  F  S  G  S  A  A  P  G  A  E  R  R  P  S  N  Q  W 

>Dropse DR131819 mORF
 M  L  S  C  A  S  F  N  K  L  I  Y  P  S  A  A  D  V  S  A  V  A  S  G  K  S  S  T  V  A  V  D  G  G  V  G  A  G  S  G  G  G  V  N  P  V  G  I  G  S  L  A  S  L  Q  A  L  P  S  G  T  L  A  G  S  G  A  P  H  R  R  P  R  S  E  N  L  F  G  G  I  A  N  W  S 


MUSCLE (3.6) multiple sequence alignment


Dromel          MLSCASFNKLMYPSAADVAKPPMVGLEVEAGSIGSLSSLHALPSTTSVGSGAPSETQSEI
Dropse          MLSCASFNKLIYPSAADV---------------------------SAVASG---------
                **********:*******                           ::*.**         

Dromel          SSVDSDWSDIRAIAMKLGVQNPDDLHTERFKVDRQKLEQLIKAESSIEGMNGAEYFFHDI
Dropse          ------------------------------------------------------------
                                                                            

Dromel          MNTTDTYVSWPCRLKIGAKSKKDPHVRIVGKVDQVQRAKERILSSLDSRGTRVIMKMDVS
Dropse          ------------------------------------------------------------
                                                                            

Dromel          YTDHSYIIGRGGNNIKRIMDDTHTHIHFPDSNRSNPTEKSNQVSLCGSLEGVERARALVR
Dropse          ------------------------------------------------------------
                                                                            

Dromel          LSTPLLISFEMPVMGPNKPQPDHETPYIKMIETKFNVQVIFSTRPKLHTSLVLVKGSEKE
Dropse          ------------------------------------------------------------
                                                                            

Dromel          SAQVRDATQLLINFACESIASQILVNVQMEISPQHHEIVKGKNNVNLLSIMERTQTKIIF
Dropse          ------------------------------------------------------------
                                                                            

Dromel          PDLSDMNVKPLKKSQVTISGRIDDVYLARQQLLGNLPVALIFDFPDNHNDASEIMSLNTK
Dropse          ------------------------------------------------------------
                                                                            

Dromel          YGVYITLRQKQRQSTLAIVVKGVEKFIDKIYEARQEILRLATPFVKPEIPDYYFMPKDKD
Dropse          -----------KSSTVAV------------------------------------------
                           ..**:*:                                          

Dromel          LNLAYRTQLTALLAGYVDSPKTPSLLPPSLAGQLTPYANNNHLLLNANGLATPTGVCAPT
Dropse          ------------------------------------------------------------
                                                                            

Dromel          QKYMQLHNSFQQAQNRSMVAGGQSNNGNYLQVPGAVAPPLKPPTVSPRNSCSQNTSGYQS
Dropse          ------------------------------------------------------------
                                                                            

Dromel          FSSSTTSLEQSYPPYAQLPGTVSSTSSSTAGSQNRAHYSPDSTYGSEGGGVGGGGGGGAR
Dropse          -----------------------------------------------DGGVGAGSGGGVN
                                                               .****.*.***..

Dromel          LGRRLSDGVLLGLSNSNGGGGNSGGAHLLPGSAESYRSLHYDLGGNKHSGHRAFDFDMKR
Dropse          ------------------------------------------------------------
                                                                            

Dromel          ALGYKAMERTPVAGELRTPTTAWMGMGLSSTSPAPAPLENGENGAAGGGASSGWRLPPGL
Dropse          --------------------------------------------------------PVGI
                                                                        * *:

Dromel          GSPYGLSATTGLLDATPVNRRMQLAKHKDIQTLLTSLGLEHYIKIFVLNEIDLEVFTTLT
Dropse          GSLASLQA----------------------------------------------------
                **  .*.*                                                    

Dromel          EENLMELGIAAFGARKKLLTAIHTLLANEAACSTMPSSSSSQNSSSPRFSGSAAPGAERR
Dropse          ----------------------------------LPSGT---------LAGSGAPHRRPR
                                                  :**.:         ::**.**    *

Dromel          PSN------QW-
Dropse          SENLFGGIANWS
                ..*      :* 


////


>Dromel CG5116_FBtr0084877 uORF
 M  A  F  E  D  K  H  S  V  L  K  E  K  T  F 
 
>Dromel_extended CG5116_FBtr0084877 and genomic sequence uORF
MNDIKRLKDQQREKHPGFDGYMDCMTRSLFTGLATFCL N  C  I  I  I  A  Q  T  T  G  F  S  G  T  Y  F  A  Q  K  I  V  Q  S  K  I  R  Y  P  I  K  Y  N  I  L  I  S  S  L  V  A  T  G  V  S  Y  Q  I  T  S  T  R  T  K  A  C  Q  A  A  W  M  A  F  E  D  K  H  S  V  L  K  E  K  T  F 
 
>Droana EB577397 uORF
 M  N  D  I  K  S  L  K  D  Q  Q  R  E  K  H  P  G  F  D  G  Y  L  D  C  M  T  R  S  L  F  T  G  L  A  A  F  C  L  S  F  S  G  T  Y  F  A  Q  K  I  V  Q  S  R  I  R  Y  P  P  K  Y  N  I  L  I  S  S  L  V  A  T  G  V  S  Y  Q  T  T  S  E  R  T  K  S  C  Q  A  R  W  M  A  F  E  E  K  H  S  V  L  D  K  E  T  Y 
 
>Drowil EB489685 uORF
 M  N  D  I  K  R  L  K  D  Q  Q  R  D  K  H  P  G  F  D  A  Y  L  D  C  M  T  R  S  L  F  T  G  L  A  A  F  C  L  G  F  S  G  T  Y  F  G  Q  K  I  V  Q  T  K  I  R  Y  P  V  K  Y  N  I  L  L  S  S  L  V  A  T  G  V  S  Y  Q  T  T  S  T  R  T  K  S  C  Q  A  A  W  M  A  F  E  D  K  H  T  V  L  K  E  D  T  Y 
 

MUSCLE (3.6) multiple sequence alignment


Droana               MNDIKSLKDQQREKHPGFDGYLDCMTRSLFTGLAAFCL---------SFSGTYFAQKIVQ
Drowil               MNDIKRLKDQQRDKHPGFDAYLDCMTRSLFTGLAAFCL---------GFSGTYFGQKIVQ
Dromel               ------------------------------------------------------------
Dromel_extended      MNDIKRLKDQQREKHPGFDGYMDCMTRSLFTGLATFCLNCIIIAQTTGFSGTYFAQKIVQ
                                                                                 

Droana               SRIRYPPKYNILISSLVATGVSYQTTSERTKSCQARWMAFEEKHSVLDKETY
Drowil               TKIRYPVKYNILLSSLVATGVSYQTTSTRTKSCQAAWMAFEDKHTVLKEDTY
Dromel               -------------------------------------MAFEDKHSVLKEKTF
Dromel_extended      SKIRYPIKYNILISSLVATGVSYQITSTRTKACQAAWMAFEDKHSVLKEKTF
                                                          ****:**:**.:.*:


>Dromel CG5116_FBtr0084877 mORF
 M  S  A  L  R  I  L  A  R  F  V  S  T  R  T  L  R  I  R  P  I  L  E  I  P  A  R  C  K  Y  T  Q  H  Q  G  V  K  G  I  R  N  R  K  S  F  F  E  A  Q  I  Q  A  G  Q  Q  G  E  E  D  A  D  L  E  R  T  A  N  S  D  L  A  D  M  R  F  L  D  D  R  A  Y  D  E  V  A  G  G  A  M  R  I  T  R  D  I  A  S  S  Q  Q  V  L  I  L  Q  P  Y  V  K  W  A  A  K  R  Q  N  A  P  V  D  V  R  P  E  D  Q  L  A  E  A  T  A  L  I  H  S  L  P  N  W  Q  V  A  R  A  L  K  V  P  L  E  S  L  E  K  K  T  L  F  G  S  G  K  L  V  E  L  K  E  L  V  A  E  L  R  Q  E  R  H  L  T  C  L  F  V  S  K  G  T  L  S  F  A  Q  K  R  F  L  E  A  E  F  R  L  P  V  M  D  R  Y  S  V  V  I  Q  I  L  R  L  H  A  T  S  A  E  A  K  L  Q  V  A  M  A  E  L  P  Y  I  W  A  Q  A  K  D  A  S  V  T  Q  T  R  R  Q  G  Y  A  L  T  D  L  Q  K  E  I  L  R  T  R  E  R  K  L  R  A  E  L  D  R  V  R  R  Q  R  Q  L  L  R  Q  K  R  K  Q  Q  N  Y  P  I  V  A  V  V  G  Y  T  N  A  G  K  T  S  L  I  K  A  L  T  V  E  D  A  L  Q  P  R  N  Q  L  F  A  T  L  D  V  T  A  H  A  G  C  L  P  C  N  L  E  V  I  Y  M  D  T  V  G  F  M  S  D  L  P  T  G  L  F  E  C  F  V  A  T  L  E  D  A  M  L  A  D  V  I  V  H  V  Q  D  L  S  H  P  C  H  A  A  Q  R  S  H  V  E  A  T  L  R  S  L  A  F  N  V  A  G  G  D  S  T  A  S  Q  L  P  P  I  I  N  V  Y  N  K  C  D  L  V  S  Q  E  A  Q  S  S  A  D  P  V  H  H  I  S  A  R  A  Q  T  G  L  E  P  L  L  D  D  I  E  Q  Q  I  L  T  A  T  G  R  R  K  L  Q  M  R  V  P  S  G  G  P  E  M  A  W  L  Y  K  N  A  A  V  V  E  T  T  A  D  A  E  N  P  E  R  L  M  M  H  V  V  I  S  Q  R  T  L  D  Q  F  K  R  Q  F  C  R 

>Droana EB577397 mORF
 M  S  G  I  R  V  L  V  R  L  A  R  V  S  S  L  R  P  V  V  V  M  P  C  R  F  K  Y  T  Q  H  Q  G  V  K  G  I  R  N  R  K  S  F  F  E  A  Q  M  Q  A  G  Q  R  A  D  D  H  D  E  E  E  T  L  L  S  G  D  L  T  D  V  R  F  L  D  D  R  A  Y  D  E  V  A  G  G  A  M  R  I  T  R  D  I  A  T  S  Q  Q  V  L  I  L  Q  P  Y  V  K  W 

>Drowil EB489685 mORF
 M  A  G  L  R  N  F  I  K  L  A  K  W  R  P  T  L  S  L  A  L  A  S  Q  Q  R  S  K  Y  T  Q  H  Q  G  V  K  G  I  R  N  R  K  S  Y  F  E  A  Q  M  Q  Q  G  K  R  D  D  D  N  D  E  Q  N  G  D  S  R  S  S 


MUSCLE (3.6) multiple sequence alignment


Dromel          MSALRILARFVSTRTLRIRPILEIP----ARCKYTQHQGVKGIRNRKSFFEAQIQAGQQG
Droana          MSGIRVLVRL--ARVSSLRPVVVMP----CRFKYTQHQGVKGIRNRKSFFEAQMQAGQRA
Drowil          MAGLRNFIKL-----AKWRPTLSLALASQQRSKYTQHQGVKGIRNRKSYFEAQMQQGKRD
                *:.:* : .:        ** : :.     * ****************:****:* *:. 

Dromel          EEDADLERTANSDLADMRFLDDRAYDEVAGGAMRITRDIASSQQVLILQPYVKWAAKRQN
Droana          DDHDEEETLLSGDLTDVRFLDDRAYDEVAGGAMRITRDIATSQQVLILQPYVKW------
Drowil          DDNDEQNG------------DSRSS-----------------------------------
                ::  : :             *.*:                                    

Dromel          APVDVRPEDQLAEATALIHSLPNWQVARALKVPLESLEKKTLFGSGKLVELKELVAELRQ
Droana          ------------------------------------------------------------
Drowil          ------------------------------------------------------------
                                                                            

Dromel          ERHLTCLFVSKGTLSFAQKRFLEAEFRLPVMDRYSVVIQILRLHATSAEAKLQVAMAELP
Droana          ------------------------------------------------------------
Drowil          ------------------------------------------------------------
                                                                            

Dromel          YIWAQAKDASVTQTRRQGYALTDLQKEILRTRERKLRAELDRVRRQRQLLRQKRKQQNYP
Droana          ------------------------------------------------------------
Drowil          ------------------------------------------------------------
                                                                            

Dromel          IVAVVGYTNAGKTSLIKALTVEDALQPRNQLFATLDVTAHAGCLPCNLEVIYMDTVGFMS
Droana          ------------------------------------------------------------
Drowil          ------------------------------------------------------------
                                                                            

Dromel          DLPTGLFECFVATLEDAMLADVIVHVQDLSHPCHAAQRSHVEATLRSLAFNVAGGDSTAS
Droana          ------------------------------------------------------------
Drowil          ------------------------------------------------------------
                                                                            

Dromel          QLPPIINVYNKCDLVSQEAQSSADPVHHISARAQTGLEPLLDDIEQQILTATGRRKLQMR
Droana          ------------------------------------------------------------
Drowil          ------------------------------------------------------------
                                                                            

Dromel          VPSGGPEMAWLYKNAAVVETTADAENPERLMMHVVISQRTLDQFKRQFCR
Droana          --------------------------------------------------
Drowil          --------------------------------------------------
                                                                  


////


>Dromel CG5469_FBtr0086654 uORF
 M  S  F  N  F  Y  V  E  S  F  N  S  T  L  Q  S  I  A  R  Q  V  E  Q  F  A  G  V  A  L  T  A  A  V  D  L  R  G  N  L  E  S  L  T  G  D  F  R  W  E  N  G  P  I  A  F  T  D  L  Q  A  T  L  L  K  V  L  I  V  L  L  L  G  T  C  V  L  A  G  Y  S  W  S  I  Y  G  K  V  I  T  E  K  F  V  R  P  S  T  L  K  E  I  E  E  L  K  L  S  V  A  K  L  K  L  P  K  E  H  S  P  R  I 

>Dropse DR134997 uORF
 M  S  I  N  L  L  L  Q  T  L  N  T  T  L  Q  T  I  A  T  Q  V  E  V  F  A  G  V  A  L  K  A  A  V  N  V  R  R  E  L  E  S  L  T  E  D  W  H  W  Q  N  S  L  I  E  F  T  D  L  Q  A  T  L  L  K  V  L  L  V  L  L  A  G  T  C  I  L  N  A  G  S  W  S  V  Y  G  E  V  I  T  E  K  F  V  R  P  S  T  L  K  E  I  E  E  L  K  L  S  V  A  K  L  K  L  P  K  E  H  S  P  R  I 

>Drogri EB625449 uORF
 T  S  T  Q  F  S  S  Q  C  T  I  E  S  Y  L  H  S  L  N  T  T  L  Q  T  F  A  E  Q  V  Q  Y  F  T  G  V  A  L  Q  S  V  V  H  F  R  T  E  F  D  T  L  T  G  D  L  Q  W  Q  S  P  V  E  F  T  A  L  Q  A  T  L  L  K  V  L  L  V  L  L  L  G  T  G  V  L  I  A  W  S  W  S  V  Y  G  Q  V  I  T  E  K  F  V  R  P  S  T  L  K  E  I  E  E  L  K  L  S  V  A  K  L  K  L  P  K  E  H  S  P  R  I 

>Glomor DV601741 uORF
 M  N  V  A  S  Y  R  Q  S  V  N  E  T  L  Q  A  F  V  L  Q  I  E  Q  F  L  E  V  F  W  K  T  I  K  Q  I  H  Q  E  L  S  Q  S  T  S  W  E  S  P  I  E  F  T  D  L  Q  R  T  L  F  K  V  L  F  I  L  L  L  F  T  G  A  L  I  A  Y  S  W  Q  V  Y  G  K  V  I  T  E  K  F  V  R  P  S  T  L  K  E  I  E  E  L  K  L  S  V  A  K  L  K  L  P  K  E  H  S  P  R  I 

>Lutlon AM107999 uORF
 M  S  L  E  T  I  L  N  V  T  L  L  S  E  Y  L  E  S  S  V  N  F  T  R  G  L  Y  K  I  L  L  T  Y  E  L  P  L  T  A  E  L  I  S  F  S  D  I  Q  L  V  L  L  K  S  F  L  T  L  F  L  I  I  T  S  L  V  V  F  Y  W  L  K  Y  G  S  V  I  S  E  R  F  I  K  P  S  T  V  K  E  I  E  E  L  K  L  S  V  A  R  L  K  L  P  K  E  H  T  P  R  L 

>Aedaeg EB099927 uORF
 T  V  R  L  W  L  E  A  V  G  C  P  L  E  F  T  E  F  Q  L  H  I  G  K  T  F  L  I  I  L  C  V  N  L  L  L  I  G  F  Y  W  R  K  Y  G  R  I  I  T  D  R  F  I  R  P  S  T  A  K  E  I  E  E  L  K  L  S  V  A  R  L  K  L  P  K  E  H  S  P  R  I 


MUSCLE (3.6) multiple sequence alignment


Lutlon          --------MSLETILNV--TLLSEYLESSVNFTRGLYKILLTYELPLTA---------EL
Aedaeg          ---------TVRLWLEAVG---------------------------------------CP
Glomor          --------MNVASYRQSVNETLQAFVLQIEQFLEVFWKTIKQIHQELSQSTS---WE-SP
Drogri          TSTQFSSQCTIESYLHSLNTTLQTFAEQVQYFTGVALQSVVHFRTEFDTLTGDLQWQ-SP
Dromel          --------MSFNFYVESFNSTLQSIARQVEQFAGVALTAAVDLRGNLESLTGDFRWENGP
Dropse          --------MSINLLLQTLNTTLQTIATQVEVFAGVALKAAVNVRRELESLTEDWHWQNSL
                         ..                                                 

Lutlon          ISFSDIQLVLLKSFLTLFLIITSLVVFYWLKYGSVISERFIKPSTVKEIEELKLSVARLK
Aedaeg          LEFTEFQLHIGKTFLIILCVNLLLIGFYWRKYGRIITDRFIRPSTAKEIEELKLSVARLK
Glomor          IEFTDLQRTLFKVLFILLLFTGALIAYSWQVYGKVITEKFVRPSTLKEIEELKLSVAKLK
Drogri          VEFTALQATLLKVLLVLLLGTGVLIAWSWSVYGQVITEKFVRPSTLKEIEELKLSVAKLK
Dromel          IAFTDLQATLLKVLIVLLLGTCVLAGYSWSIYGKVITEKFVRPSTLKEIEELKLSVAKLK
Dropse          IEFTDLQATLLKVLLVLLAGTCILNAGSWSVYGEVITEKFVRPSTLKEIEELKLSVAKLK
                : *: :*  : * :: ::     *    *  ** :*::.*:.*** ***********.**

Lutlon          LPKEHTPRL
Aedaeg          LPKEHSPRI
Glomor          LPKEHSPRI
Drogri          LPKEHSPRI
Dromel          LPKEHSPRI
Dropse          LPKEHSPRI
                *****:**:


>Dromel CG5469_FBtr0086654 mORF
 M  S  K  I  K  K  F  F  S  R  K  K  A  E  A  A  F  K  L  N  L  T  G  S  G  M  G  T  G  H  K  L  N  S  P  K  Q  E  T  P  S  S  S  S  R  Q  K  Y  E  A  Y  V  P  P  K  R  N  E  I  S  N  E  A  R  A  A  A  S  A  A  L  A  R  I  D  K  K  T  S  R  E  F  N  T  S  L  S  A  V  K  A  Q  A  K  R  E  L  E  A  E  R  R  Q  R  E  E  A  M  G  T  P  S  T  T  S  T  S  T  S  A  S  G  G  D  T  R  N  L  A  C  E  G  V  F  F  R  C  P  L  I  S  E  E  I  L  P  K  S  V  W  K  V  R  I  K  E  F  L  Y  Q  Q  L  E  A  D  R  G  L  T  A  C  L  I  I  H  N  C  N  V  K  E  K  A  D  E  C  I  A  T  L  I  R  Y  L  E  N  L  I  K  N  P  E  E  E  K  F  C  K  I  R  M  S  N  K  I  F  S  E  K  V  R  Y  V  E  G  A  L  D  V  L  Q  A  A  G  F  N  E  V  Q  I  D  G  E  P  F  L  L  W  T  K  E  Q  T  E  K  D  L  D  L  P  T  L  V  E  A  L  K  S  S  E  I  I  P  L  E  L  D  R  N  I  K  V  L  L  P  S  Q  A  C  R  V  A  L  P  D  E  F  Y  R  L  S  P  E  E  I  K  K  E  Q  Q  L  R  S  E  A  I  A  Q  S  Q  M  L  R  T  K  A  M  R  E  R  E  E  Q  R  N  L  R  M  Y  R  Y  A  L  V  R  V  K  F  P  N  G  L  F  I  Q  G  T  F  N  V  Y  E  K  I  S  D  V  F  E  F  V  Q  S  C  L  A  D  E  S  L  D  F  S  L  V  S  N  S  D  G  K  L  G  D  E  D  L  E  K  T  L  Y  D  C  K  L  I  P  N  T  L  L  L  F  S  A  N  D  T  P  A  P  L  Q  T  D  I  N  Y  L  K  E  D  L  L  M  L  V  Q  A  M 

>Dropse DR134997 mORF
 M  S  K  I  K  K  F  F  S  K  K  K  E  E  A  A  A  F  K  V  K  L  M  G  S  S  M  G  E  G  H  K  L  N  T  P  K  P  D  A  P  S  S  S  N  S  R  G  R  K  Y  E  A  Y  V  P  P  K  R  N  E  L  S  N  E  A  R  A  A  A  N  A  A  L  S  R  I  D  K  K  T  S  R  E  F  N  T  S  L  S  A  V  K  A  Q  A  K  R  E  L  E  A  E  R  R  Q  K  E  E  A  S  A  N  V  E  V  S  A  S  T  V  S  T  L  S  G  G  D  N  R  N  L  A  C  E  G  V  F  F  R  C  P  M  V  S  D  E  I  L  P  K  K  G  W  K  V  K  I  R  -  V  L  Y  Q  Q  L  E  E  G  D  R  G  L  T  A  C  L  I  I  H  N  C  M 

>Drogri EB625449 mORF
 M  S  K  I  K  R  Y  F  S  K  K  K  E  E  A  A  F  K  L  R  I  G  R  G  M  G  E  G  H  K  L  N  A  P  K  S  E  A  S  T  S  G  S  R  Q  S  K  F  E  A  Y  V  P  P  K  R  N  E  L  S  N  E  A  R  A  A  A  A  A  A  L  S  R  I  D  R  K  D  S  R  E  F  N  T  S  L  A  A  I  R  R  R  R  N  A  N  W  K  R  N  A  A  R  R  G  T  A  L  R  A  S  G 

>Glomor DV601741 mORF
 M  S  K  I  K  K  F  F  T  R  K  K  E  E  A  A  F  K  L  K  I  G  G  T  L  G  Q  G  H  A  L  N  A  P  S  E  P  S  G  S  Q  R  K  S  N  H  K  A  Y  E  P  P  K  R  K  E  L  S  N  E  A  R  A  A  A  A  A  A  L  A  R  I  E  T  K  D  T  R  E  F  N  T  S  L  A  A  I  K  A  Q  A  K  R  E  L  E  A  E  R  K  I  R  E  E  K  K  A  D  E  N  S  S  E  T  E  T  R  P  D  I  T  L  A  C  Q  G  V  F  F  R  C  P  M  I  S  D  E  I  L  P  K  K  E  W  K  V  K  F  K  E  F  L  Y  Q 

>Lutlon AM107999 mORF
 M  P  K  K  L  A  Q  F  F  A  K  K  K  E  E  A  K  F  K  L  A  G  P  G  R  K  L  N  A  E  S  Q  P  T  T  S  Q  K  K  S  K  D  A  Y  V  K  P  V  R  K  E  A  G  Q  E  A  R  N  A  A  A  A  A  M  A  R  C  T  Q  K  D  T  K  E  F  N  T  S  L  A  A  I  Q  A  Q  V  R  R  E  L  E  A  E  R  R  A  K  E  E  T  A  K  V  P  Q  P  E  V  Q  D  D  R  K  N  L  A  V  Q  G  V  Y  F  R  C  P  L  V  S  D  G  V  L  S  K  V  E  W  R  S  K  I  K  E  F  L  Y  D  Q  L  N  Q  E  E  R  E  L  S  A  C  L  I  I  Q  K  C  N  T  K  E  E  S  R  C  M  R  G  D  P  D  K  V  S  G  K  T  L 

>Aedaeg EB099927 mORF
 M  S  N  K  L  K  K  F  I  A  K  Q  K  L  K  F  G  A  A  G  S  G  R  K  L  N  S  E  V  P  Q  P  C  S  S  S  Q  K  A  H  S  S  F  S  R  D  V  Y  V  P  P  K  R  K  E  L  S  A  E  A  K  A  A  A  E  A  A  L  A  R  V  Q  S  T  D  K  K  E  F  N  T  S  L  A  A  I  K  A  Q  V  R  R  E  L  E  M  E  R 


MUSCLE (3.6) multiple sequence alignment


Glomor          -MSKIKKFFTRKKEE-AAFKLKI-GGTLGQGHALNAPSE--PSGSQRK-SNH--KAYEPP
Drogri          -MSKIKRYFSKKKEE-AAFKLRI-GRGMGEGHKLNAPKSEASTSGSRQ-SKF--EAYVPP
Dromel          -MSKIKKFFSRKKAE-AAFKLNLTGSGMGTGHKLNSPKQETPSSSSRQ--KY--EAYVPP
Dropse          -MSKIKKFFSKKKEEAAAFKVKLMGSSMGEGHKLNTPKPDAPSSSNSRGRKY--EAYVPP
Aedaeg          MSNKLKKFIAKQK---LKFGAA------GSGRKLNSEVPQPCSSSQKAHSSFSRDVYVPP
Lutlon          MPKKLAQFFAKKKEE-AKFKLA------GPGRKLNAESQ--PTTSQKK--SK--DAYVKP
                  .*: .:::.:*     *         * *. **:      : ..    .   ..*  *

Glomor          KRKELSNEARAAAAAALARIETKDTREFNTSLAAIKAQAKRELEAERKIREEKKADENSS
Drogri          KRNELSNEARAAAAAALSRIDRKDSREFNTSLAAI-----------RRRR----------
Dromel          KRNEISNEARAAASAALARIDKKTSREFNTSLSAVKAQAKRELEAERRQREEAMGTPSTT
Dropse          KRNELSNEARAAANAALSRIDKKTSREFNTSLSAVKAQAKRELEAERRQKEEASANVEVS
Aedaeg          KRKELSAEAKAAAEAALARVQSTDKKEFNTSLAAIKAQVRRELEMER-------------
Lutlon          VRKEAGQEARNAAAAAMARCTQKDTKEFNTSLAAIQAQVRRELEAERRAKEETAKVPQPE
                 *:* . **. ** **::*   . ..******:*:           *             

Glomor          ET-----ETRPDITLACQGVFFRCPMISDEILPKKEWKVKFKEFLYQ-------------
Drogri          -------NANWKRNAARRGTALRA--------------------------SG--------
Dromel          STSTSA-SGGDTRNLACEGVFFRCPLISEEILPKSVWKVRIKEFLYQQL-EADRGLTACL
Dropse          ASTVSTLSGGDNRNLACEGVFFRCPMVSDEILPKKGWKVKIR-VLYQQLEEGDRGLTACL
Aedaeg          ------------------------------------------------------------
Lutlon          -------VQDDRKNLAVQGVYFRCPLVSDGVLSKVEWRSKIKEFLYDQLNQEERELSACL
                                                                            

Glomor          ------------------------------------------------------------
Drogri          ------------------------------------------------------------
Dromel          IIHNCNVKEKADECIATLIRYLENLIKNPEEEKFCKIRMSNKIFSEKVRYVEGALDVLQA
Dropse          IIHNC-------------------------------------------------------
Aedaeg          ------------------------------------------------------------
Lutlon          IIQKCNTKEESRCMRGDPDKVSGKTL----------------------------------
                                                                            

Glomor          ------------------------------------------------------------
Drogri          ------------------------------------------------------------
Dromel          AGFNEVQIDGEPFLLWTKEQTEKDLDLPTLVEALKSSEIIPLELDRNIKVLLPSQACRVA
Dropse          ------------------------------------------------------------
Aedaeg          ------------------------------------------------------------
Lutlon          ------------------------------------------------------------
                                                                            

Glomor          ------------------------------------------------------------
Drogri          ------------------------------------------------------------
Dromel          LPDEFYRLSPEEIKKEQQLRSEAIAQSQMLRTKAMREREEQRNLRMYRYALVRVKFPNGL
Dropse          ------------------------------------------------------------
Aedaeg          ------------------------------------------------------------
Lutlon          ------------------------------------------------------------
                                                                            

Glomor          ------------------------------------------------------------
Drogri          ------------------------------------------------------------
Dromel          FIQGTFNVYEKISDVFEFVQSCLADESLDFSLVSNSDGKLGDEDLEKTLYDCKLIPNTLL
Dropse          ------------------------------------------------------------
Aedaeg          ------------------------------------------------------------
Lutlon          ------------------------------------------------------------
                                                                            

Glomor          -----------------------------
Drogri          -----------------------------
Dromel          LFSANDTPAPLQTDINYLKEDLLMLVQAM
Dropse          ----------------------------M
Aedaeg          -----------------------------
Lutlon          -----------------------------
                                             


////


>Dromel CG6191_FBtr0087678 uORF
 M  S  R  S  S  S  L  F  F  N  S  A  A  K  L  E  T  K  K  L  N 

>Drogri EB625487 uORF
 M  M  R  S  S  S  L  F  F  D  S  P  S  N  L  E  T  K  Q  L 


MUSCLE (3.6) multiple sequence alignment


Dromel          MSRSSSLFFNSAAKLETKKLN
Drogri          MMRSSSLFFDSPSNLETKQL-
                * *******:*.::****:* 


>Dromel CG6191_FBtr0087678 mORF
 M  A  S  S  L  N  K  T  R  H  R  R  R  L  A  A  I  S  F  L  S  N  I  S  L  D  G  T  H  R  D  T  K  F  G  A  T  F  G  S  S  L  L  C  N  Q  N  K  N  P  S  S  L  G  L  G  S  G  G  F  H  P  H  Y  Q  Q  H  H  H  Q  R  S  H  S  A  T  H  H  N  H  Q  K  R  H  H  T  Q  Q  Q  Q  Q  Q  Q  Q  Q  Q  H  T  Q  Q  Q  Q  Q  Q  Q  Q  H  Q  Q  Q  H  Q  Q  Q  Q  Q  H  Q  N  G  A  L  C  S  P  L  L  C  S  A  D  V  H  M  G  I  D  G  G  I  G  L  G  L  G  L  E  D  C  T  T  G  A  S  D  G  D  G  H  F  S  E  T  E  N  M  G  Q  Y  L  M  N  V  L  P  A  A  D  H  N  R  S  S  I  V  P  A  E  R  R  N  I  K  R  P  T  S  S  G  R  H  N  H  Q  A  P  G  N  G  N  M  G  N  K  L  Q  Q  Q  Q  Q  Q  Q  H  K  L  Q  Q  Q  Q  R  Q  A  R  S  C  A  A  G  S  G  G  S  G  A  E  S  G  S  D  S  D  S  V  K  I  P  L  K  V  S  N  L  G  S  G  G  G  V  A  G  G  A  G  S  K  L  L  P  L  R  E  R  T  F  S  N  G  A  S  D  Q  N  L  Q  P  E  R  R  A  R  L  N  T  A  P  G  M  R  V  G  S  N  S  S  I  A  M  G  G  G  L  K  R  T  Y  V  L  S  G  S  S  V  S  H  I  T  D  D  S  S  T  E  S  L  T  P  A  G  N  Y  A  G  S  F  R  N  S  L  S  K  S  V  Q  I  S  D  S  R  R  G  T  S  G  Q  P  L  G  L  G  Q  A  R  D  E  R  M  V  L  V  S  R  K  I  P  F  F  I  F  S  S  L  P  Y  Y  K  G  K  N  G  R  A  E  F  R  K  E  D  R  R  R  R  N  P  S  T  S  R  P  L  S  S  I  N  D  A  P  F  D  P  F  D  L  L  G  I  Q  K  A  E  S  G  Q  D  I  S  Y  G  H  L  L  I  P  S  R  Q  Y  E  K  E  R  K  K  H  G  N  A  S  A  N  P  S  I  F  E  N  Q  M  E  I  T  S  T  A  A  L  K  N  H  G  I  A  R  C  F  T  Y  E  N  N  N  R  N  S  A  T  S  P  T  P  D  M  K  L  D  M  D  I  E  S  V  I  L  G  G  D  S  S  R  G  Q  V  Y  S  A  S  I  L  D  D  P  E  L  I  A  G  K  H  R  T  L  L  T  F  T  S  Y  M  T  S  V  I  D  Y  V  R  P  S  D  L  K  K  E  L  N  D  K  F  R  E  K  F  P  T  I  Q  L  T  L  S  K  L  R  S  I  K  R  E  M  R  R  I  N  K  L  D  S  R  I  D  L  V  T  I  S  Q  A  Y  V  Y  F  E  K  L  I  L  A  N  L  I  N  K  S  N  R  K  L  C  A  G  A  C  L  L  L  S  A  K  M  N  D  V  K  G  D  A  L  K  S  L  I  E  K  T  E  S  V  F  R  L  N  R  K  E  L  I  S  S  E  F  A  V  L  V  A  L  E  F  S  L  H  V  N  R  H  E  V  L  P  H  Y  Q  R  L  L  Y  E  S 

>Drogri EB625487 mORF
 M  A  S  T  L  N  K  T  R  H  R  R  R  L  A  A  I  S  F  L  S  N  I  S  L  D  G  T  H  R  D  T  K  F  G  A  T  F  G  G  S  I  C  T  Q  Q  H  Y  H  N  N  N  N  H  S  Y  N  K  G  N  A 


MUSCLE (3.6) multiple sequence alignment


Dromel          MASSLNKTRHRRRLAAISFLSNISLDGTHRDTKFGATFGSSLLCNQNKNPSSLGLGSGGF
Drogri          MASTLNKTRHRRRLAAISFLSNISLDGTHRDTKFGATFG---------------------
                ***:***********************************                     

Dromel          HPHYQQHHHQRSHSATHHNHQKRHHTQQQQQQQQQQHTQQQQQQQQHQQQHQQQQQHQNG
Drogri          -----------------------------------------------------------G
                                                                           *

Dromel          ALCSPLLCSADVHMGIDGGIGLGLGLEDCTTGASDGDGHFSETENMGQYLMNVLPAADHN
Drogri          SICT--------------------------------------------------------
                ::*:                                                        

Dromel          RSSIVPAERRNIKRPTSSGRHNHQAPGNGNMGNKLQQQQQQQHKLQQQQRQARSCAAGSG
Drogri          ----------------------------------------QQH-----------------
                                                        ***                 

Dromel          GSGAESGSDSDSVKIPLKVSNLGSGGGVAGGAGSKLLPLRERTFSNGASDQNLQPERRAR
Drogri          ------------------------------------------------------------
                                                                            

Dromel          LNTAPGMRVGSNSSIAMGGGLKRTYVLSGSSVSHITDDSSTESLTPAGNYAGSFRNSLSK
Drogri          ------------------------------------------------------------
                                                                            

Dromel          SVQISDSRRGTSGQPLGLGQARDERMVLVSRKIPFFIFSSLPYYKGKNGRAEFRKEDRRR
Drogri          ------------------------------------------------------------
                                                                            

Dromel          RNPSTSRPLSSINDAPFDPFDLLGIQKAESGQDISYGHLLIPSRQYEKERKKHGNASANP
Drogri          ------------------------------------------------------------
                                                                            

Dromel          SIFENQMEITSTAALKNHGIARCFTYENNNRNSATSPTPDMKLDMDIESVILGGDSSRGQ
Drogri          -------------------------YHNNNNHSYN-------------------------
                                         * ***.:* .                         

Dromel          VYSASILDDPELIAGKHRTLLTFTSYMTSVIDYVRPSDLKKELNDKFREKFPTIQLTLSK
Drogri          ------------------------------------------------------------
                                                                            

Dromel          LRSIKREMRRINKLDSRIDLVTISQAYVYFEKLILANLINKSNRKLCAGACLLLSAKMND
Drogri          ------------------------------------------------------------
                                                                            

Dromel          VKGDALKSLIEKTESVFRLNRKELISSEFAVLVALEFSLHVNRHEVLPHYQRLLYES
Drogri          -KGNA----------------------------------------------------
                 **:*                                                    


////


>Dromel CG7071_CG34131_FBtr0084211 uORF
 M  I  S  Q  V  G  R  E  L  Y  K  V  P  L  R  I  L  D  H  R  V  F  V  N  G  E  I  E  A  F  L  E  N  F  E  V  R  R  N  D  S  E  V  E  K  L  F  Q  V  T  E  T  V  G  S  L  K  Y  D  L  S  R  C  S  A  T  G  R  G  S  G  A  E  N  L  A  Q  L  D  T  E  V  S  H  L  L  D  G  V  N  A  L  L  A  K  A  K  V  E  R  T  A  S  T  Q  L  Q  E  A  R  L  A  R  E  Q  R  R  A  E  F  L  T  N  L  E  H  G  Y  R  R  I  E  N  S  F  E  E  K  E  E  E  I  A  E  L  Y  S  D  L  Q  L  K  L  N  I  A  K 

>Drovir EB558596 uORF
 M  I  S  Q  V  G  R  E  L  Y  K  V  P  H  R  I  L  D  H  R  V  F  V  N  G  E  I  E  T  F  L  D  N  F  E  V  K  R  N  D  S  E  V  E  K  L  F  Q  V  T  E  I  V  G  S  L  K  Y  D  L  S  E  R  C  I  A  L  G  N  Q  K  L  T  E  L  A  T  G  V  N  N  L  L  C  G  V  E  A  L  L  D  K  A  K  V  E  R  T  P  S  A  N  L  Q  E  A  R  L  A  R  E  Q  R  K  A  E  F  I  N  N  L  Q  H  S  Y  Q  R  I  D  N  S  F  E  E  K  E  E  E  I  A  E  L  Y  S  D  L  Q  L  K  L  N  I  N  K 

>Drogri EB615404 uORF
 M  I  S  Q  F  G  Q  E  L  Y  K  V  P  H  R  I  L  D  H  R  V  F  V  N  G  E  I  E  S  F  L  D  N  F  E  V  K  R  N  D  S  E  V  E  K  L  F  Q  V  T  E  I  V  G  S  L  K  Y  D  L  S  E  R  C  V  A  L  G  N  E  K  L  T  Q  L  A  T  S  V  N  D  L  L  S  G  V  D  A  L  L  D  Q  A  K  V  E  R  T  P  S  A  E  L  Q  E  A  R  R  A  R  E  Q  R  K  A  E  F  V  N  N  L  Q  H  G  Y  Q  R  L  D  N  S  F  Q  E  K  E  E  E  I  A  E  L  Y  S  D  L  Q  L  K  L  N  I  T  K 

>Lutlon AM099995 uORF
 M  T  A  R  D  I  V  K  D  I  G  E  I  Y  S  R  I  F  D  H  R  P  F  T  S  A  E  I  Q  Y  F  L  R  E  F  E  E  K  R  N  D  R  E  V  E  N  L  F  V  S  L  Q  N  T  S  E  A  K  D  T  G  V  L  R  S  K  V  A  C  E  A  H  L  G  H  L  Q  R  S  L  E  V  A  L  G  A  C  E  E  V  T  N  R  V  P  D  P  K  L  Q  A  S  L  E  A  N  R  E  A  R  K  V  I  W  S  H  F  V  D  D  M  A  H  K  C  S  R  V  D  H  T  F  E  E  K  E  E  E  L  R  D  F  Y  S  D  L  E  R  K  L  H  I  H  K 


MUSCLE (3.6) multiple sequence alignment


Lutlon          MTARDIVKDIGEIYSRIFDHRPFTSAEIQYFLREFEEKRNDREVENLFVSLQNTSEAKDT
Dromel          -MISQVGRELYKVPLRILDHRVFVNGEIEAFLENFEVRRNDSEVEKLFQVTETVGSLKYD
Drovir          -MISQVGRELYKVPHRILDHRVFVNGEIETFLDNFEVKRNDSEVEKLFQVTEIVGSLKYD
Drogri          -MISQFGQELYKVPHRILDHRVFVNGEIESFLDNFEVKRNDSEVEKLFQVTEIVGSLKYD
                    :. .:: ::  **:*** *...**: ** :** .*** ***:**   : ... *  

Lutlon          GVLRSKVACE----AHLGHLQRSLEVALGACEEVTNRVP-DPKLQASLEANREARKVIWS
Dromel          LS-RCSATGRGSGAENLAQLDTEVSHLLDGVNALLAKAKVERTASTQLQEARLAREQRRA
Drovir          LSERCIALGN----QKLTELATGVNNLLCGVEALLDKAKVERTPSANLQEARLAREQRKA
Drogri          LSERCVALGN----EKLTQLATSVNDLLSGVDALLDQAKVERTPSAELQEARRAREQRKA
                   *. .        :*  *   :.  * . : :  ..  : . .:.*:  * **:  .:

Lutlon          HFVDDMAHKCSRVDHTFEEKEEELRDFYSDLERKLHIHK
Dromel          EFLTNLEHGYRRIENSFEEKEEEIAELYSDLQLKLNIAK
Drovir          EFINNLQHSYQRIDNSFEEKEEEIAELYSDLQLKLNINK
Drogri          EFVNNLQHGYQRLDNSFQEKEEEIAELYSDLQLKLNITK
                 *: :: *   *::::*:*****: ::****: **:* *


>Dromel CG7071_CG34131_FBtr0084211 mORF
 M  L  K  S  T  I  V  D  P  R  V  R  L  V  P  S  K  K  L  L  D  F  L  D  A  Q  K  K  H  L  K  E  L  P  E  N  V  A  K  I  M  K  Q  R  G  H  T  L  P  T  S  I  R  I  I  K  D  A  G  L  E  Y  K  R  P  K  L  N  Y  E  L  L  T  K  L  T  E  N  L  A  D  K  P  E  E  P  A  K  D  K  S  E  P  D  S  G  V  K  D  S  D  D  A  K  S  T  R  E  V  K  H  F  L  Y  L  T  D  L  H  W  L  S  K  T  L  A  E  L  R  R  Q  D  H  C  Q  V  F  L  H  Q  L  I  E  S  C  D  L  L  L  P  E  N  E  M  K  P  R  N  P  E  L  E  A  R  C  Q  R  L  R  A  E  Q  Q  N  R  D  Y  L  K  M  T  K  N  V  D  A  G  L  K  H  Y  P  E  D  T  I  S  Y  Q  I  K  S  L  N  K  Q  I  I  A  V  V  Q  F  I  F  S  V  A  A  G  F  T  F  G  F  F  G  V  N  L  M  V  G  P  L  P  F  G  F  R  I  L  L  G  V  I  V  A  L  I  I  A  L  A  E  M  Y  F  L  A  K  K  L  H  E  Y  D  E  V  L  D  A  P  K  R  K  P  Q  P  S  T  P  A  K  R  T  P  P  A  E  G  S  Q  V  Q  T  L  K  P  H  V  D 

>Drovir EB558596 mORF
 M  L  K  S  T  I  V  D  T  R  V  R  L  R  P  S  K  K  L  L  E  S  L  N  A  Q  K  E  H  L  K  E  L  P  A  N  V  A  T  A  L  E  K  N  G  Y  S  V  P  K  S  I  R  I  -  E  D  S  E  L  V  L  Q  R  P  Q  I  D  T  K  L  L  D  K  L  T  A  D  V  P  D  V  P  Q 

>Drogri EB615404 mORF
 M  L  K  S  T  I  V  D  T  R  V  R  L  R  P  S  K  K  L  L  A  L  L  D  A  Q  K  E  H  F  E  E  M  P  A  N  V  A  K  A  L  R  D  T  V  T  V  C  P  Q  Y  K  I  L  R  K  R  A  I  Y  S  D  P  H  E  L  T  V  -  T  D  A  I  S  E  C  S  N  P  V  R  L  R  T  E  S  N  T  Q  T  N  E  D  L  S  T 

>Lutlon AM099995 mORF
 M  S  K  G  S  I  V  D  P  R  V  R  I  V  A  S  K  K  L  C  D  Y  V  Q  K  H  L  G  C  E  K  N  L  P  E  S  F  A  K  I  C  G  K  I  S  K  A  S  L  E  E  N  N  V  E  Y  P  R  V  A  F  T  E  E  E  K  K  L  L  V  E  A  E  K  V  I  T  E  D  A  Q  E  S  G  K  E  P  E  K  P  K  K  E  Q  I  L  T  V  Q  D  V  -  W  L  -  Q  V  L  Q  E  K  R  K  E  E  G  I  E  V  Y  L  H  E  L  L  E  H  S  T  I  L  L  P  V  -  S  V  I  E  R  N  P  E  L  E  K  R  C  D  A  L  R  K  E  Q  E  N  K  V  Y  R  E  M  T  K  N  V  G  N  P  Q  N  V  P  L  Q  R  P  N  F  L  P  N  L  S  N  F  T  K  Q  L  I  G  R  G  P  I  P  S  F  S  V  Y  S  G  A  L  V  L  W  L  P  W  V 


MUSCLE (3.6) multiple sequence alignment


Lutlon          MSKGSIVDPRVRIVASKKLCDYVQKHLGCEKNLPESFAKICGKISKASLEENNVEYPRVA
Drogri          MLKSTIVDTRVRLRPSKKLLALLDAQKEHFEEMPANVAKA--------LRDTVTVCPQY-
Dromel          MLKSTIVDPRVRLVPSKKLLDFLDAQKKHLKELPENVAKI--------MKQRGHTLPTSI
Drovir          MLKSTIVDTRVRLRPSKKLLESLNAQKEHLKELPANVATA--------LEKNGYSVPKSI
                * *.:***.***: .****   :: :    :::* ..*.         : .     *   

Lutlon          FTEEEKKLLVEAEKV-------ITEDAQESGKEPEKPKKEQILTVQDV------------
Drogri          KILRKRAIYSDPHELT------VTDAISECSN----------------------------
Dromel          RIIKDAGLEYKRPKLNYELLTKLTENLADKPEEPAKDKSEPDSGVKDSDDAKSTREVKHF
Drovir          RI-EDSELVLQRPQIDTKLLDKLTADVPDVPQ----------------------------
                    .  :  .  ::       :*    :  :                            

Lutlon          --------WLQVLQEKRKEEGIEVYLHELLEHSTILLPVSVIE-RNPELEKRCDALRKEQ
Drogri          ----------------------------------------------------PVRLRTES
Dromel          LYLTDLHWLSKTLAELRRQDHCQVFLHQLIESCDLLLPENEMKPRNPELEARCQRLRAEQ
Drovir          ------------------------------------------------------------
                                                                            

Lutlon          ENKVYREMTKNVGN------PQNVPLQRPNFLPNLSNFTKQLIGRGPIPSFSVYSGALVL
Drogri          NTQTNEDLST--------------------------------------------------
Dromel          QNRDYLKMTKNVDAGLKHYPEDTISYQIKSLNKQIIAVVQFIFSVAAGFTFGFFGVNLMV
Drovir          ------------------------------------------------------------
                                                                            

Lutlon          WLPWV-------------------------------------------------------
Drogri          ------------------------------------------------------------
Dromel          GPLPFGFRILLGVIVALIIALAEMYFLAKKLHEYDEVLDAPKRKPQPSTPAKRTPPAEGS
Drovir          ------------------------------------------------------------
                                                                            

Lutlon          ----------
Drogri          ----------
Dromel          QVQTLKPHVD
Drovir          ----------
                          


////


>Dromel CG7400_FBtr0080133 uORF
 M  L  F  R  K  A  R  R  H  F  L  P  F  Y  M  F  N  G  F  L 

>Dropse DR124033 uORF
 M  L  F  R  K  V  R  R  H  F  L  P  F  Y  M  F  N  G  F  L 

>Droana EB577207 uORF
 F  R  K  A  R  R  H  F  L  P  F  Y  M  F  N  G  F  L 


MUSCLE (3.6) multiple sequence alignment


Dropse          MLFRKVRRHFLPFYMFNGFL
Dromel          MLFRKARRHFLPFYMFNGFL
Droana          --FRKARRHFLPFYMFNGFL
                  ***.**************


>Dromel CG7400_FBtr0080133 mORF
 M  G  W  I  F  A  V  L  V  A  L  V  A  L  L  L  T  K  P  G  W  R  W  F  Y  I  A  G  A  T  A  S  R  D  L  T  A  L  W  A  Y  I  K  L  L  R  Y  T  K  R  H  E  R  L  N  Y  T  V  A  D  V  F  E  R  N  V  Q  A  H  P  D  K  V  A  V  V  S  E  T  Q  R  W  T  F  R  Q  V  N  E  H  A  N  K  V  A  N  V  L  Q  A  Q  G  Y  K  K  G  D  V  V  A  L  L  L  E  N  R  A  E  Y  V  A  T  W  L  G  L  S  K  I  G  V  I  T  P  L  I  N  T  N  L  R  G  P  S  L  L  H  S  I  T  V  A  H  C  S  A  L  I  Y  G  E  D  F  L  E  A  V  T  D  V  A  K  D  L  P  A  N  L  T  L  F  Q  F  N  N  E  N  N  N  S  E  T  E  K  N  I  P  Q  A  K  N  L  N  A  L  L  T  T  A  S  Y  E  K  P  N  K  T  Q  V  N  H  H  D  K  L  V  Y  I  Y  T  S  G  T  T  G  L  P  K  A  A  V  I  S  H  S  R  Y  L  F  I  A  A  G  I  H  Y  T  M  G  F  Q  E  E  D  I  F  Y  T  P  L  P  L  Y  H  T  A  G  G  I  M  C  M  G  Q  S  V  L  F  G  S  T  V  S  I  R  K  K  F  S  A  S  N  Y  F  A  D  C  A  K  Y  N  A  T  I  G  Q  Y  I  G  E  M  A  R  Y  I  L  A  T  K  P  S  E  Y  D  Q  K  H  R  V  R  L  V  F  G  N  G  L  R  P  Q  I  W  P  Q  F  V  Q  R  F  N  I  A  K  V  G  E  F  Y  G  A  T  E  G  N  A  N  I  M  N  H  D  N  T  V  G  A  I  G  F  V  S  R  I  L  P  K  I  Y  P  I  S  I  I  R  A  D  P  D  T  G  E  P  I  R  D  R  N  G  L  C  Q  L  C  A  P  N  E  P  G  V  F  I  G  K  I  V  K  G  N  P  S  R  E  F  L  G  Y  V  D  E  K  A  S  A  K  K  I  V  K  D  V  F  K  H  G  D  M  A  F  I  S  G  D  L  L  V  A  D  E  K  G  Y  L  Y  F  K  D  R  T  G  D  T  F  R  W  K  G  E  N  V  S  T  S  E  V  E  A  Q  V  S  N  V  A  G  Y  K  D  T  V  V  Y  G  V  T  I  P  H  T  E  G  R  A  G  M  A  A  I  Y  D  P  E  R  E  L  D  L  D  V  F  A  A  S  L  A  K  V  L  P  A  Y  A  R  P  Q  I  I  R  L  L  T  K  V  D  L  T  G  T  F  K  L  R  K  V  D  L  Q  K  E  G  Y  D  P  N  A  I  K  D  A  L  Y  Y  Q  T  S  K  G  R  Y  E  L  L  T  P  Q  V  Y  D  Q  V  Q  R  N  E  I  R  F 

>Dropse DR124033 mORF
 M  H  H  S  A  L  D  S  Y  V  N  S  N  V  I  I  N  I  D  N  C  A  P  Y  S  T  Y  S  T  A  D  R  P  L  I  Y  R  S  L  Q  H  Q  R  Q  Q  Q  R  R  E  R  F  L  F  I  F  R  F  F  R  A  T  V  V  F  G  L  A  L  A  C  V  I  F  A  L  Q  T  M  G  W  I  F  A  V  V  I  A  L  V  A  L  L  L  T  R  P  G  W  R  W  F  Y  I  A  G  A  T  A  Q  R  D  L  I  A  L  W  A  Y  I  K  L  L  R  Y  T  K  R  H  E  R  L  N  Y  T  V  A  D  V  F  E  R  N  V  R  A  H  P  E  K  V  A  V  V  S  E  T  Q  R  W  T  F  R  Q  V  N  E  H  A  N  K  V  A  K  V  L  Q  A  P  G 

>Droana EB577207 mORF
 M  G  W  I  F  A  V  L  V  A  L  V  A  L  L  L  T  K  P  G  W  R  W  F  Y  I  A  G  A  T  A  Q  R  D  L  T  A  L  W  A  Y  I  K  L  L  R  Y  T  K  R  H  E  R  L  N  Y  T  V  A  D  V  F  E  R  N  V  R  S  H  P  E  K  V  A  V  V  S  E  T  Q  S  W  T  F  R  Q  V  N  E  H  A  N  K  V  A  N  V  L  Q  A  Q  G  Y  K  K  G  D  V  V  A  L  L  L  E  N  R  A  E  Y  V  A  T  W  L  G  L  S  Q  I  G  V  I  T  P  L  I  N 


MUSCLE (3.6) multiple sequence alignment


Dropse          MHHSALDSYVNSNVIINIDNCAPYSTYSTADRPLIYRSLQHQRQQQRRERFLFIFRFFRA
Dromel          ------------------------------------------------------------
Droana          ------------------------------------------------------------
                                                                            

Dropse          TVVFGLALACVIFALQTMGWIFAVVIALVALLLTRPGWRWFYIAGATAQRDLIALWAYIK
Dromel          -----------------MGWIFAVLVALVALLLTKPGWRWFYIAGATASRDLTALWAYIK
Droana          -----------------MGWIFAVLVALVALLLTKPGWRWFYIAGATAQRDLTALWAYIK
                                 *******::********.*************.*** *******

Dropse          LLRYTKRHERLNYTVADVFERNVRAHPEKVAVVSETQRWTFRQVNEHANKVAKVLQAPG-
Dromel          LLRYTKRHERLNYTVADVFERNVQAHPDKVAVVSETQRWTFRQVNEHANKVANVLQAQGY
Droana          LLRYTKRHERLNYTVADVFERNVRSHPEKVAVVSETQSWTFRQVNEHANKVANVLQAQGY
                ***********************.:**:********* **************:**** * 

Dropse          ------------------------------------------------------------
Dromel          KKGDVVALLLENRAEYVATWLGLSKIGVITPLINTNLRGPSLLHSITVAHCSALIYGEDF
Droana          KKGDVVALLLENRAEYVATWLGLSQIGVITPLIN--------------------------
                                                                            

Dropse          ------------------------------------------------------------
Dromel          LEAVTDVAKDLPANLTLFQFNNENNNSETEKNIPQAKNLNALLTTASYEKPNKTQVNHHD
Droana          ------------------------------------------------------------
                                                                            

Dropse          ------------------------------------------------------------
Dromel          KLVYIYTSGTTGLPKAAVISHSRYLFIAAGIHYTMGFQEEDIFYTPLPLYHTAGGIMCMG
Droana          ------------------------------------------------------------
                                                                            

Dropse          ------------------------------------------------------------
Dromel          QSVLFGSTVSIRKKFSASNYFADCAKYNATIGQYIGEMARYILATKPSEYDQKHRVRLVF
Droana          ------------------------------------------------------------
                                                                            

Dropse          ------------------------------------------------------------
Dromel          GNGLRPQIWPQFVQRFNIAKVGEFYGATEGNANIMNHDNTVGAIGFVSRILPKIYPISII
Droana          ------------------------------------------------------------
                                                                            

Dropse          ------------------------------------------------------------
Dromel          RADPDTGEPIRDRNGLCQLCAPNEPGVFIGKIVKGNPSREFLGYVDEKASAKKIVKDVFK
Droana          ------------------------------------------------------------
                                                                            

Dropse          ------------------------------------------------------------
Dromel          HGDMAFISGDLLVADEKGYLYFKDRTGDTFRWKGENVSTSEVEAQVSNVAGYKDTVVYGV
Droana          ------------------------------------------------------------
                                                                            

Dropse          ------------------------------------------------------------
Dromel          TIPHTEGRAGMAAIYDPERELDLDVFAASLAKVLPAYARPQIIRLLTKVDLTGTFKLRKV
Droana          ------------------------------------------------------------
                                                                            

Dropse          -------------------------------------------
Dromel          DLQKEGYDPNAIKDALYYQTSKGRYELLTPQVYDQVQRNEIRF
Droana          -------------------------------------------
                                                           


////


>Dromel CG7628_FBtr0076213 uORF
 M  K  I  T  T  M  K  F  K  R  K  Y  G  C  L  E  N  I 

>Drovir EB561989 uORF
 M  K  I  T  T  M  K  S  K  R  K  Y  G  C  L  E  N  I 

>Glomor DV612431 uORF
 M  K  I  P  K  M  K  F  K  R  K  Y  G  C  L  N  I 


MUSCLE (3.6) multiple sequence alignment


Glomor          MKIPKMKFKRKYGCL-NI
Dromel          MKITTMKFKRKYGCLENI
Drovir          MKITTMKSKRKYGCLENI
                ***..** ******* **


>Dromel CG7628_FBtr0076213 mORF
 M  E  S  F  A  P  E  L  L  W  M  V  V  I  G  F  L  I  A  F  V  L  A  F  G  I  G  A  N  D  V  A  N  S  F  G  T  S  V  G  S  G  V  L  T  I  R  Q  A  C  V  L  A  T  I  C  E  I  S  G  A  V  L  I  G  Y  K  V  S  D  T  M  R  K  G  I  L  E  V  G  L  Y  E  G  A  E  E  V  L  M  L  G  C  V  A  A  L  A  S  S  A  V  W  L  L  V  A  T  F  L  K  L  P  I  S  G  T  H  S  I  V  G  S  T  I  G  F  S  L  V  A  R  G  V  Q  G  L  K  W  S  T  L  G  T  I  V  G  S  W  F  I  S  P  V  L  S  G  I  V  S  I  L  L  F  L  A  I  R  R  F  I  L  R  A  Q  E  P  L  K  A  G  F  R  S  L  P  I  F  Y  G  V  T  F  F  I  N  V  I  S  V  V  L  D  G  P  K  L  L  Y  M  D  N  I  P  T  W  I  A  L  T  A  S  F  G  L  S  L  L  V  A  L  L  T  Q  L  V  V  V  P  L  Q  R  R  K  I  A  K  R  L  R  A  E  N  P  V  K  F  N  F  E  D  S  V  E  S  S  P  S  G  S  P  K  K  Q  R  R  P  L  S  L  V  S  E  G  K  P  L  P  A  I  A  E  I  T  E  L  V  S  L  S  D  N  S  P  R  T  F  K  L  A  P  F  G  L  A  A  K  N  N  N  A  L  G  E  E  Y  K  I  D  P  Q  L  I  K  K  A  E  D  L  L  G  K  A  S  L  D  N  T  D  L  T  I  T  S  L  N  F  I  D  E  Q  Q  Q  Q  Q  Q  Q  Q  Q  N  G  R  K  L  Q  E  C  F  K  R  M  Q  S  P  K  E  E  Q  K  S  K  T  N  S  I  G  T  D  L  E  T  G  S  T  K  A  T  N  N  N  L  Q  V  V  E  S  G  G  S  L  D  L  M  I  S  S  T  L  S  P  N  S  S  K  V  P  L  I  E  S  K  E  A  L  N  E  Q  E  E  E  L  K  R  T  T  G  G  G  R  R  T  S  G  A  E  E  T  P  E  I  S  M  L  F  S  F  L  Q  I  L  T  A  T  F  G  S  F  A  H  G  G  N  D  V  S  N  A  I  G  P  L  I  A  L  Y  M  I  Y  R  E  G  S  V  M  Q  Q  A  E  S  P  I  Y  I  L  I  Y  G  G  I  G  I  S  V  G  L  W  L  W  G  R  R  V  I  E  T  I  G  N  D  L  T  K  I  T  S  S  T  G  F  T  I  E  V  G  A  A  I  T  V  L  L  A  S  K  I  G  L  P  I  S  T  T  H  C  K  V  G  S  V  V  F  V  G  H  V  S  A  S  G  R  K  K  K  S  Q  P  N  D  Q  T  D  K  E  T  H  N  E  V  A  P  M  D  D  G  S  V  D  W  H  L  F  R  N  I  A  Y  A  W  I  V  T  V  P  V  T  A  L  L  S  A  G  M  M  Y  V  L  C  A  I  A  V  D  D  M  G  G  A 

>Drovir EB561989 mORF
 M  E  S  Y  S  P  D  L  L  W  M  V  I  I  G 

>Glomor DV612431 mORF
 M  E  P  Y  S  T  E  L  L  W  L  V  I  V  G  F  I  I  A  F  V  L  A  F  G  I  G  A  N  D  V  A  N  S  F  G  T  S  V  G  S  G  V  L  T  I  R  Q  A  C  V  L  A  T  I  C  E  I  S  G  A  V  L  I  G  Y  K  V  S  D  T  M  R  K  G  I  L  G  S  R  S  L 


MUSCLE (3.6) multiple sequence alignment


Drovir          MESYSPDLLWMVIIG---------------------------------------------
Glomor          MEPYSTELLWLVIVGFIIAFVLAFGIGANDVANSFGTSVGSGVLTIRQACVLATICEISG
Dromel          MESFAPELLWMVVIGFLIAFVLAFGIGANDVANSFGTSVGSGVLTIRQACVLATICEISG
                **.::.:***:*::*                                             

Drovir          ------------------------------------------------------------
Glomor          AVLIGYKVSDTMRKGIL-------------------------------------------
Dromel          AVLIGYKVSDTMRKGILEVGLYEGAEEVLMLGCVAALASSAVWLLVATFLKLPISGTHSI
                                                                            

Drovir          ------------------------------------------------------------
Glomor          ------------------------------------------------------------
Dromel          VGSTIGFSLVARGVQGLKWSTLGTIVGSWFISPVLSGIVSILLFLAIRRFILRAQEPLKA
                                                                            

Drovir          ------------------------------------------------------------
Glomor          GSRSL-------------------------------------------------------
Dromel          GFRSLPIFYGVTFFINVISVVLDGPKLLYMDNIPTWIALTASFGLSLLVALLTQLVVVPL
                                                                            

Drovir          ------------------------------------------------------------
Glomor          ------------------------------------------------------------
Dromel          QRRKIAKRLRAENPVKFNFEDSVESSPSGSPKKQRRPLSLVSEGKPLPAIAEITELVSLS
                                                                            

Drovir          ------------------------------------------------------------
Glomor          ------------------------------------------------------------
Dromel          DNSPRTFKLAPFGLAAKNNNALGEEYKIDPQLIKKAEDLLGKASLDNTDLTITSLNFIDE
                                                                            

Drovir          ------------------------------------------------------------
Glomor          ------------------------------------------------------------
Dromel          QQQQQQQQQNGRKLQECFKRMQSPKEEQKSKTNSIGTDLETGSTKATNNNLQVVESGGSL
                                                                            

Drovir          ------------------------------------------------------------
Glomor          ------------------------------------------------------------
Dromel          DLMISSTLSPNSSKVPLIESKEALNEQEEELKRTTGGGRRTSGAEETPEISMLFSFLQIL
                                                                            

Drovir          ------------------------------------------------------------
Glomor          ------------------------------------------------------------
Dromel          TATFGSFAHGGNDVSNAIGPLIALYMIYREGSVMQQAESPIYILIYGGIGISVGLWLWGR
                                                                            

Drovir          ------------------------------------------------------------
Glomor          ------------------------------------------------------------
Dromel          RVIETIGNDLTKITSSTGFTIEVGAAITVLLASKIGLPISTTHCKVGSVVFVGHVSASGR
                                                                            

Drovir          ------------------------------------------------------------
Glomor          ------------------------------------------------------------
Dromel          KKKSQPNDQTDKETHNEVAPMDDGSVDWHLFRNIAYAWIVTVPVTALLSAGMMYVLCAIA
                                                                            

Drovir          -------
Glomor          -------
Dromel          VDDMGGA
                       


////


>Dromel CG7869_FBtr0076203 uORF
 M  Y  E  I  Q  H  P  V  I  I  N  N  N  Y  N  V  V  D  I  L  H  P  E  N  I  E  F  D  G  P  S  A  A  R  K  M  I  I  G  S  F  S  M  F  V  I  F  S  Y  L  Q  L  F  Y  I  L  V  A  I  Y  L  A  L  H  H  A  H  H 

>Dromoj EB608881 uORF
 M  P  N  T  A  T  R  R  H  S  T  K  N  K  T  F  F  P  P  V  Q  H  A  P  F  F  Y  L  R  L  P  A  A  F  T  P  H  M  H  I  V  Y  N  N  N  Y  N  N  N  N  L  V  D  I  F  N  S  E  Y  V  D  G  P  L  T  S  K  R  M  I  I  G  S  F  S  M  F  L  I  F  S  Y  L  K  L  L  Y  I  L  V  A  I  Y  L  A  L  H  H  V  H  I 

>Drogri scaffold_24211_genomic uORF
MHTVYNKNHNNNNFPDIFYPDYIDGPLTSKRMIIGSFSMFVIFSYLELLYILVAIYLALHHVR


MUSCLE (3.6) multiple sequence alignment


Dromel          --------------------------------MYEIQHPVIINNNY---NVVDILHPENI
Dromoj          MPNTATRRHSTKNKTFFPPVQHAPFFYLRLPAAFTPHMHIVYNNNYNNNNLVDIFNSEYV
Drogri          -------------------------------------MHTVYNKNHNNNNFPDIFYPDYI
                                                        : *:*:   *. **: .: :

Dromel          EFDGPSAARKMIIGSFSMFVIFSYLQLFYILVAIYLALHHAHH
Dromoj          --DGPLTSKRMIIGSFSMFLIFSYLKLLYILVAIYLALHHVHI
Drogri          --DGPLTSKRMIIGSFSMFVIFSYLELLYILVAIYLALHHVR-
                  *** ::..*********:*****:*:************.. 


>Dromel CG7869_FBtr0076203 mORF
 M  Y  H  F  V  S  E  Q  T  P  E  V  R  L  T  D  E  A  L  V  T  S  H  V  T  Q  Y  L  K  S  F  Q  L  D  A  V  R  F  V  Y  D  R  L  A  K  R  E  F  C  I  L  N  D  E  S  G  L  G  K  V  A  T  V  A  A  L  L  S  A  L  P  P  A  K  K  T  L  V  V  L  Q  N  D  E  Q  L  L  T  G  W  R  F  H  L  D  T  L  T  D  L  Q  V  Y  I  I  Q  G  V  Q  D  T  T  D  S  P  H  S  V  Y  L  A  K  W  S  Q  L  R  S  I  G  D  L  S  R  L  K  F  D  Y  I  M  V  D  N  R  G  H  S  L  N  N  S  F  C  T  S  M  L  L  K  Q  F  E  G  R  V  N  V  L  I  S  S  V  D  V  T  S  D  V  R  L  L  Y  N  V  L  R  L  G  G  R  L  E  H  Q  Y  K  S  F  A  S  F  D  R  K  F  H  L  P  D  P  K  E  V  F  S  K  R  I  D  L  E  E  Y  Y  K  Q  R  G  F  L  S  E  Y  I  K  D  F  R  L  R  R  F  R  H  Q  F  D  K  S  L  P  L  V  A  P  E  Q  Y  K  H  N  L  N  L  W  L  A  S  K  N  S  Q  S  T  I  S  G  S  D  V  C  S  T  I  A  S  I  D  N  N  P  A  Q  Q  N  K  T  G  L  F  E  E  T  D  R  L  S  E  H  S  V  D  D  V  A  M  S  P  L  I  F  E  Y  S  E  S  D  D  E  P  L  T  V  E  P  D  A  D  Q  N  P  V  L  V  V  S  S  D  D  C  E  I  V  T  P  P  S  T  P  Q  N  R  T  P  S  L  N  E  S  P  R  T  K  S  K  K  K  F  S  K  K  T  S  P  R  K  K  A  D  L  T  D  S  E  E  D  D  E  A  T  D  N  M  P  P  R  K  R  T  R  A  A  T  V  H  L  T  P  K  T  R  R  L  N  V  R  I  L  R  V  S  L  D  T  L  S  T  P  P  P  S  R  T  T  T  A  I  V  T  P  K  T  E  P  T  A  R  R  K  N  L  K  K  R  T  V  S  P  V  D  V  G  R  P  A  T  R  G  M  Q  R  L  T  R  S  A  E  T  K  I  N  S  K  Y  L  K  H  R  S  L  D  D  V  K  R  S  F  P  R  R  V  K  L  E  G  N  Q  T  P  R  S  S  K  Q  I  V  K  Q  E  P  K  S  K  V  G  Q  E  K  K  Q  K  T  V  D  V  P  A  Q  G  T  A  K  R  K  P  G  R  P  R  K  C  Q  T  K  T  E  D  L  G  K  T  K  T  K  P  N  S  K  H  L  P  P  T  P  Q  V  L  S  G  S  S  L  S  S  E  Y  M  Q  C  A  Q  R  I  P  D  N  L  D  A  I  E  S  P  A  F  R  V  P  F  T  P  Q  Q  T  P  M  L  L  T  L  P  S  T  H  N  L  L  N  D  S  E  V  V  S  I  P  L  Y  K  D  P  V  E  T  V  V  I  N  S  S  H  D  E  C  S  P  Q  D  P  S  Q  S  R  R  T  K  A  L  K  R  K  R  K  P  V  T  S  V  N  S  S  F  G  G  G  L  G  L  P  P  A  K  R  S  A  N  K  S  P  D  L  F  S  I  S  S  E  H  S  Q  I  P  L  A  Q  P  R  P  S  S  P  F  E  G  F  K  I  F  G  S  E  V  K  Q  F  Q  Q  Q  L  A  K  V  N  I  S  V  P  K  K  K  R  D  R  S  C  L  D  I  L  E  Q  M  F  E  P  R  Q  Q  Q  S  A  K  T  S  P  K  V  L  P  T  L  P  L  T  Q  K  D  D  A  E  S  T  I  T  Q  R  R  R  T  L  L  E  D  D  F  F  E  I  T  N  N  G  Q  F  G  S  R  M  R  L  N  S  S  G  E  V  S  P  V  Q  P  D  Q  Q  S  V  R  P  S  Q  A  N  K  I  T  N  Y  L  I  G  S  G  I  T  Q  E  R  T  Q  P  S  N  G  N  R  N  S  I  L  A  S  L  R  K  S  P  K  S  P  K  Q  G  A  K  S  T  Q  A  T  K  L  T  R  W  F  G  S  V  F  G  G  G  A  S  Q  T  S  S  V  E  S  V  S  A  P  S  T  P  V  N  S  S  T  S  A  A  A  C  Q  T  R  S  A  R  S  G  G  A  S  G  P  T  K  R  K  R  L  E  L  F  K 

>Dromoj EB608881 mORF
 M  Y  H  F  V  S  E  R  T  A  E  V  R  V  S  E  N  V  L  I  P  S  K  T  T  Q  Y  L  K  S  F  Q  L  E  A  V  R  F  L  Y  K  R  L  S  Q  Q  E  F  C  I  L  N  D  E  S  G  L  W  Q  T  A  S  V  V  A  - 

>Drogri scaffold_2421_genomic mORF
MYHFISERTAELRLSENVLIPSHATQYLKCFQLDAVRFLYERLSKQDCIFNDESGLGKTATIVTLLNGLGASKKTLIVLQNDDQLLAGWQFHLGILSDLP


MUSCLE (3.6) multiple sequence alignment


Dromel          MYHFVSEQTPEVRLTDEALVTSHVTQYLKSFQLDAVRFVYDRLAKREFCILNDESGLGKV
Dromoj          MYHFVSERTAEVRVSENVLIPSKTTQYLKSFQLEAVRFLYKRLSQQEFCILNDESGLWQT
Drogri          MYHFISERTAELRLSENVLIPSHATQYLKCFQLDAVRFLYERLSKQD-CIFNDESGLGKT
                ****:**.*.*:*::::.*:.*:.*****.***:****:*.**::.: **:****** :.

Dromel          ATVAALLSALPPAKKTLVVLQNDEQLLTGWRFHLDTLTDLQVYIIQGVQDTTDSPHSVYL
Dromoj          ASVVA-------------------------------------------------------
Drogri          ATIVTLLNGLGASKKTLIVLQNDDQLLAGWQFHLGILSDLP-------------------
                *::.:                                                       

Dromel          AKWSQLRSIGDLSRLKFDYIMVDNRGHSLNNSFCTSMLLKQFEGRVNVLISSVDVTSDVR
Dromoj          ------------------------------------------------------------
Drogri          ------------------------------------------------------------
                                                                            

Dromel          LLYNVLRLGGRLEHQYKSFASFDRKFHLPDPKEVFSKRIDLEEYYKQRGFLSEYIKDFRL
Dromoj          ------------------------------------------------------------
Drogri          ------------------------------------------------------------
                                                                            

Dromel          RRFRHQFDKSLPLVAPEQYKHNLNLWLASKNSQSTISGSDVCSTIASIDNNPAQQNKTGL
Dromoj          ------------------------------------------------------------
Drogri          ------------------------------------------------------------
                                                                            

Dromel          FEETDRLSEHSVDDVAMSPLIFEYSESDDEPLTVEPDADQNPVLVVSSDDCEIVTPPSTP
Dromoj          ------------------------------------------------------------
Drogri          ------------------------------------------------------------
                                                                            

Dromel          QNRTPSLNESPRTKSKKKFSKKTSPRKKADLTDSEEDDEATDNMPPRKRTRAATVHLTPK
Dromoj          ------------------------------------------------------------
Drogri          ------------------------------------------------------------
                                                                            

Dromel          TRRLNVRILRVSLDTLSTPPPSRTTTAIVTPKTEPTARRKNLKKRTVSPVDVGRPATRGM
Dromoj          ------------------------------------------------------------
Drogri          ------------------------------------------------------------
                                                                            

Dromel          QRLTRSAETKINSKYLKHRSLDDVKRSFPRRVKLEGNQTPRSSKQIVKQEPKSKVGQEKK
Dromoj          ------------------------------------------------------------
Drogri          ------------------------------------------------------------
                                                                            

Dromel          QKTVDVPAQGTAKRKPGRPRKCQTKTEDLGKTKTKPNSKHLPPTPQVLSGSSLSSEYMQC
Dromoj          ------------------------------------------------------------
Drogri          ------------------------------------------------------------
                                                                            

Dromel          AQRIPDNLDAIESPAFRVPFTPQQTPMLLTLPSTHNLLNDSEVVSIPLYKDPVETVVINS
Dromoj          ------------------------------------------------------------
Drogri          ------------------------------------------------------------
                                                                            

Dromel          SHDECSPQDPSQSRRTKALKRKRKPVTSVNSSFGGGLGLPPAKRSANKSPDLFSISSEHS
Dromoj          ------------------------------------------------------------
Drogri          ------------------------------------------------------------
                                                                            

Dromel          QIPLAQPRPSSPFEGFKIFGSEVKQFQQQLAKVNISVPKKKRDRSCLDILEQMFEPRQQQ
Dromoj          ------------------------------------------------------------
Drogri          ------------------------------------------------------------
                                                                            

Dromel          SAKTSPKVLPTLPLTQKDDAESTITQRRRTLLEDDFFEITNNGQFGSRMRLNSSGEVSPV
Dromoj          ------------------------------------------------------------
Drogri          ------------------------------------------------------------
                                                                            

Dromel          QPDQQSVRPSQANKITNYLIGSGITQERTQPSNGNRNSILASLRKSPKSPKQGAKSTQAT
Dromoj          ------------------------------------------------------------
Drogri          ------------------------------------------------------------
                                                                            

Dromel          KLTRWFGSVFGGGASQTSSVESVSAPSTPVNSSTSAAACQTRSARSGGASGPTKRKRLEL
Dromoj          ------------------------------------------------------------
Drogri          ------------------------------------------------------------
                                                                            

Dromel          FK
Dromoj          --
Drogri          --
                  


////


>Dromel CG7950_FBtr0085563 uORF
 M  S  G  Y  Q  Y  L  D  V  K  I  K  L  R  D  P  D  S  V  T  L  T  P  V  F  F  C  G  C  I  H  S  S  L  A  S  I  F  G  E  I  G  G  Q  T  I  L  E  I  V  K  F  S  S  S  Q  K  R  S  I  L  R  V  P  E  N  V  L  D  R  V  R  V  A  I  A  L  I  G  Y  Y  Q  E  V  P  C  H  F  Q  V  L  S  T  S  R  K  P  L  D  F  E  E  S  P  E  E  F  V  A  F  N 

>Dropse DR137245 uORF
 M  K  D  S  Q  Y  L  D  V  K  L  K  L  R  D  T  E  S  I  V  L  T  P  G  Y  L  I  G  C  I  L  N  S  L  E  S  L  F  G  E  I  G  G  K  T  S  L  D  I  V  K  F  S  A  A  E  R  R  L  I  L  R  V  P  Q  E  F  V  E  R  A  R  I  A  V  T  L  I  G  H  Y  Q  E  V  P  C  H  F  Q  V  L  K  A  S  K  K  S  A  G  L 

>Drovir EB554349 uORF
 M  I  G  Y  H  Y  F  D  V  Q  L  K  F  R  D  F  D  T  V  E  L  T  P  I  Y  F  R  G  C  V  L  N  S  L  E  S  F  F  G  E  I  G  G  K  T  S  L  D  I  I  K  F  S  V  E  Q  R  R  V  V  F  R  V  P  E  E  F  F  K  R  T  H  T  A  I  T  L  I  G  H  Y  Q  K  V  P  C  H  F  R  I  L  K  T  S  K  T  P  L  D  F  Q  K  D  I  G  E  N  D  N  C  E  E  A  Q  I  D  D  C  Q  L 

>Aedaeg DV335054 uORF
 M  N  E  Y  Y  Y  L  D  I  S  L  K  L  A  D  E  P  D  Q  L  L  P  V  Y  F  K  S  C  L  E  R  S  L  T  K  I  F  G  E  I  G  G  Q  T  T  V  D  V  L  K  F  D  A  A  R  A  R  A  I  V  R  V  P  S  D  F  Y  V  K  F  R  A  A  T  T  L  T  G  Q  F  Q  D  I  P  C  N  F  V  V  H  K  A  S  P  I  L  L  G  L  T  E  T  Y  L  E  Y  F  K  A  S 

>Bommor CK527409 uORF
 M  C  N  S  A  Q  S  E  L  S  L  R  R  L  V  E  E  A  C  K  T  L  F  G  E  V  G  G  S  I  P  V  D  V  L  S  V  Q  D  K  T  A  V  L  R  V  N  S  T  E  F  R  K  V  W  A  A  L  T  V  T  T  Q  L  R  V  H  K  V  S  P  S  L  Q  A  L  V 

>Lonobl CX817129 uORF
 M  N  N  D  Y  F  Y  L  V  L  G  C  S  D  S  E  E  L  L  V  R  R  T  L  E  E  T  V  K  R  V  F  G  E  S  G  A  G  A  L  L  V  D  V  L  S  V  Q  G  G  R  A  V  V  R  V  C  A  H  Q  L  R  K  L  R  A  A  I  V  L  D  S  E  L  H  V  L  A  Q  S  P  S  L  Q  A  L  L 

>Tricas DN651311 uORF
 M  S  K  Y  Y  Y  L  D  V  S  L  R  L  H  D  N  T  A  Y  E  V  I  T  D  A  Y  F  K  K  H  I  V  D  A  V  S  A  L  F  G  E  S  A  A  C  V  D  I  D  V  L  R  Y  N  L  A  I  K  R  G  I  L  R  V  P  S  E  Y  Y  V  K  I  R  S  S  L  T  L  C  G  S  Y  N  N  I  S  C  S  Y  K  I  H  K  T  S  P  I  L  L  N  L  Q  G  D  S  R  E  Y  E  H 

>Myzper EE263186 uORF
 M  C  S  Y  Y  F  L  E  V  T  L  N  V  L  D  R  K  G  D  I  V  D  V  N  D  G  K  F  S  F  Y  I  K  E  A  L  K  E  V  F  G  Q  F  G  S  S  V  N  F  D  V  L  R  F  K  A  G  K  G  I  I  R  C  P  S  T  F  Y  I  K  F  R  G  A  L  T  L  F  G  R  H  N  S  N  T  V  A  F  N  V  H  R  G  S  S  C  L  I  S  F  I  T  E  G  S  T  Y  K  H  V  T  S  N 


MUSCLE (3.6) multiple sequence alignment


Myzper          -MCSYYFLEVTLNVLDRKGDIVDVNDGKFSFYIKEALKEVFGQFG-SSVNFDVLRFKA--
Bommor          -MCNSAQSELSL-----------------RRLVEEACKTLFGEVG-GSIPVDVL--SVQD
Lonobl          MNNDYFYL--VLGCSDSEELLV-------RRTLEETVKRVFGESGAGALLVDVL--SVQG
Tricas          -MSKYYYLDVSLRLHDNTAYEV-ITDAYFKKHIVDAVSALFGESA-ACVDIDVLRYNLAI
Aedaeg          -MNEYYYLDISLKLADEPDQLL---PVYFKSCLERSLTKIFGEIG-GQTTVDVLKFDAAR
Dromel          -MSGYQYLDVKIKLRDPDSVTL--TPVFFCGCIHSSLASIFGEIG-GQTILEIVKFSSSQ
Drovir          -MIGYHYFDVQLKFRDFDTVEL--TPIYFRGCVLNSLESFFGEIG-GKTSLDIIKFSVEQ
Dropse          -MKDSQYLDVKLKLRDTESIVL--TPGYLIGCILNSLESLFGEIG-GKTSLDIVKFSAAE
                           :                    :  :   .**: . .   .:::  .   

Myzper          GKGIIRCPSTFYIKFRGALTLFGRHNSNTVAFNVHRGSSCLISFITEGSTYKHVTSN---
Bommor          KTAVLRVNSTEFRKVWAALTVT-------TQLRVHKVSPSLQALV---------------
Lonobl          GRAVVRVCAHQLRKLRAAIVLD-------SELHVLAQSPSLQALL---------------
Tricas          KRGILRVPSEYYVKIRSSLTLCGSYNNISCSYKIHKTSPILLNLQGDSREYEH-------
Aedaeg          ARAIVRVPSDFYVKFRAATTLTGQFQDIPCNFVVHKASPILLGLTETYLEYFKAS-----
Dromel          KRSILRVPENVLDRVRVAIALIGYYQEVPCHFQVLSTSRKPLDFEESPEEFVAFN-----
Drovir          RRVVFRVPEEFFKRTHTAITLIGHYQKVPCHFRILKTSKTPLDFQKDIGENDNCEEAQID
Dropse          RRLILRVPQEFVERARIAVTLIGHYQEVPCHFQVLKASKKSAGL----------------
                   :.*       . . : .:            :   *     :                

Myzper          ----
Bommor          ----
Lonobl          ----
Tricas          ----
Aedaeg          ----
Dromel          ----
Drovir          DCQL
Dropse          ----
                    

>Dromel CG7950_FBtr0085563 mORF
 M  S  F  S  Y  C  K  E  Y  G  K  D  K  V  I  F  V  T  K  E  D  H  A  T  P  S  T  I  E  L  P  P  P  E  K  P  E  G  V  I  T  K  D  G  K  I  N  W  S  C  P  C  L  G  G  M  A  T  G  P  C  G  V  D  F  R  E  A  F  S  C  F  Q  N  S  T  A  D  P  K  G  S  D  C  Y  D  A  F  T  K  M  R  D  C  F  Q  K  Y  P  T  V  Y  N  K  S  G  G  D  D  D  D  D  D  G  L  S  E  A  L  D  T  D  A  G  S  V  G  G  Q  N  A  D  P  L  A  D  V  G  N  N  G  G  G  D  E  L  V  S  P  N  S  S  S  V  V  P  K  A 

>Dropse DR137245 mORF
 M  S  F  S  F  C  K  Q  F  G  K  D  K  V  I  F  V  T  K  E  D  H  A  T  P  S  T  I  E  L  P  A  P  E  P  A  E  G  V  I  T  K  D  G  N  I  N  W  S  C  P  C  L  G  G  M  A  T  G  P  C  G  V  D  F  R  E  A  F  N  C  F  Q  Y  S  K  A  E  P  K  G  S  D  C  F  E  A  F  T  K  M  R  D  G  F  Q  L  Y  P  T  V  Y  K  K  T  Q  W  A  A  S  E  E 

>Drovir EB554349 mORF
 M  A  F  S  Y  C  K  V  F  G  K  D  K  V  I  F  A  T  K  E  D  H  S  T  P  S  T  V  E  L  P  A  P  E  P  P  Q  G  L  I  T  K  D  G  S  I  N  W  S  C  P  C  L  G  G  M  A  T  G  P  C  G  V  D  F  R  E  A  F  S  C  F  H  Y  S  E  A  D  P  K  G  S  D  C  Y  E  A  F 

>Aedaeg DV335054 mORF
 M  S  L  C  K  S  F  G  K  D  K  V  I  F  A  T  A  E  D  H  A  T  P  S  T  V  E  L  P  E  P  E  A  S  P  G  L  I  L  D  N  G  D  I  N  W  N  C  P  C  L  G  G  M  A  T  G  P  C  G  V  E  F  R  E  A  F  S  C  F  H  Y  S  E  A  Q  P  K  G  S  D  C  Y  D  A  F  K  T  M  Q  D  C  M  A  N  Y  P  G  V  Y  K  Q  N  L  Q  D  E  E  E  G  G  M  D  L  G  V  R  V  G  R  G 

>Bommor CK527409 mORF
 M  S  S  P  S  I  L  P  A  G  S  G  N  K  D  I  V  I  V  A  S  R  E  E  L  S  T  P  S  R  V  S  L  P  D  P  E  P  T  P  G  L  I  L  A  D  G  S  I  N  W  G  C  P  C  L  G  G  M  A  T  G  P  C  G  I  Q  F  R  E  A  F  S  C  F  H  Y  S  E  A  D  P  K  G  S  D 

>Lonobl CX817129 mORF
 M  L  S  L  D  G  R  V  S  L  R  S  G  A  A  G  R  H  A  V  L  V  A  P  R  A  E  L  A  A  P  S  T  V  L  L  P  A  P  A  P  A  A  G  L  I  L  P  D  G  T  I  N  W  G  C  P  C  L  G  G  M  A 

>Tricas DN651311 mORF
 M  S  F  C  Q  R  L  G  P  Q  G  K  D  I  V  I  F  A  T  P  E  D  H  K  V  P  S  T  V  T  L  P  E  P  D  P  Q  P  G  L  I 

>Myzper EE263186 mORF
 M  S  Q  V  I  K  D  G  K  D  T  I  I  F  A  T  K  E  D  H  Q  S  P  S  N  V  I  L  S  P  P  E  P  S  P  G  L  I  F  P  D  G  S  I  N  W  N  C  P  C  L  G  G  M  A  T  G  P  C  G  V  E  F  R  E  S  F  T  C  F  H  Y  S  K  E  E  P  K  G  M  E  C  R  E  K  F  T  A  M  W  T  C  M  D  Q  Y  P  E  V  Y  S 


MUSCLE (3.6) multiple sequence alignment


Lonobl          MLSLDGRVSLRSGAAGRHAVLVAPRAELAAPSTVLLPAPAPAAGLILPDGTINWGCPCLG
Myzper          -----MSQVIKDG---KDTIIFATKEDHQSPSNVILSPPEPSPGLIFPDGSINWNCPCLG
Tricas          -----MSFCQRLGPQGKDIVIFATPEDHKVPSTVTLPEPDPQPGLI--------------
Bommor          ---MSSPSILPAGSGNKDIVIVASREELSTPSRVSLPDPEPTPGLILADGSINWGCPCLG
Aedaeg          -----MSLCKSFG---KDKVIFATAEDHATPSTVELPEPEASPGLILDNGDINWNCPCLG
Dropse          ---MSFSFCKQFG---KDKVIFVTKEDHATPSTIELPAPEPAEGVITKDGNINWSCPCLG
Dromel          ---MSFSYCKEYG---KDKVIFVTKEDHATPSTIELPPPEKPEGVITKDGKINWSCPCLG
Drovir          ---MAFSYCKVFG---KDKVIFATKEDHSTPSTVELPAPEPPQGLITKDGSINWSCPCLG
                            *   .  ::...  :   ** : *. *    *:*              

Lonobl          GMA---------------------------------------------------------
Myzper          GMATGPCGVEFRESFTCFHYSKEEPKGMECREKFTAMWTCMDQYPEVYS-----------
Tricas          ------------------------------------------------------------
Bommor          GMATGPCGIQFREAFSCFHYSEADPKGSD-------------------------------
Aedaeg          GMATGPCGVEFREAFSCFHYSEAQPKGSDCYDAFKTMQDCMANYPGVYKQN-LQDEEEGG
Dropse          GMATGPCGVDFREAFNCFQYSKAEPKGSDCFEAFTKMRDGFQLYPTVYKKTQWAASEE--
Dromel          GMATGPCGVDFREAFSCFQNSTADPKGSDCYDAFTKMRDCFQKYPTVYNKSGGDDDDDDG
Drovir          GMATGPCGVDFREAFSCFHYSEADPKGSDCYEAF--------------------------
                                                                            

Lonobl          --------------------------------------------
Myzper          --------------------------------------------
Tricas          --------------------------------------------
Bommor          --------------------------------------------
Aedaeg          MDLGVRVGRG----------------------------------
Dropse          --------------------------------------------
Dromel          LSEALDTDAGSVGGQNADPLADVGNNGGGDELVSPNSSSVVPKA
Drovir          --------------------------------------------
                                                            


////


>Dromel CG8026_FBtr0088611 uORF
 M  S  W  A  T  T  K  Q  R  H  K  C  F  N  C  S  S  G  S  N  K  N  N  R  S  S  G  S  S  S  N  N  N  N  C  A  P  S  N  K  I  I  S  T  S  D  F  L 

>Drowil EB455497 uORF
 M  S  W  P  T  T  K  Q  R  Q  K  F  V  N  S  S  S  S  N  K  N  G  K  K  S  A  P  R  N  K  I  N  L  A  N  D  F  L 

>Drovir EB563885 mORF
 K  N  S  A  P  S  N  K  T  N  S  K  R  I  A  A  M  C  N  E  F  L 

>Drogri EB598775 mORF
 G  K  K  Q  R  Q  K  C  L  C  I  R  N  N  R  S  N  N  S  N  S  S  S  E  K  N  D  S  K  K  S  A  P  S  N  K  T  N  L  G  A  A  T  A  A  M  C  N  E  F  L 


MUSCLE (3.6) multiple sequence alignment


Drovir          --------------------------------KNSAPSNKTN-SKRIAAMCNEFL
Drogri          ----GKKQRQKCLCIRNNRSNNSNSSSEKNDSKKSAPSNKTNLGAATAAMCNEFL
Dromel          MSWATTKQRHKCFNCSSGSNKNNRSSGSSSNNNNCAPSNKII-------STSDFL
Drowil          MSWPTTKQRQKFV----------NSSSSNKNGKKSAPRNKIN-------LANDFL
                                                ::.** **           .:**


>Dromel CG8026_FBtr0088611 mORF
 M  N  P  I  K  A  Q  S  T  G  S  P  K  K  F  N  V  F  A  H  V  K  Y  E  H  L  V  A  G  V  S  G  G  V  V  S  T  L  I  L  H  P  L  D  L  I  K  I  R  F  A  V  N  D  G  R  T  A  T  V  P  Q  Y  R  G  L  S  S  A  F  T  T  I  F  R  Q  E  G  F  R  G  L  Y  K  G  V  T  P  N  V  W  G  S  G  S  S  W  G  L  Y  F  M  F  Y  N  T  I  K  T  F  I  Q  G  G  N  T  T  M  P  L  G  P  T  M  N  M  L  A  A  A  E  S  G  I  L  T  L  L  L  T  N  P  I  W  V  V  K  T  R  L  C  L  Q  C  D  A  A  S  S  A  E  Y  R  G  M  I  H  A  L  G  Q  I  Y  K  E  E  G  I  R  G  L  Y  R  G  F  V  P  G  M  L  G  V  S  H  G  A  I  Q  F  M  T  Y  E  E  L  K  N  A  Y  N  E  Y  R  K  L  P  I  D  T  K  L  A  T  T  E  Y  L  A  F  A  A  V  S  K  L  I  A  A  A  A  T  Y  P  Y  Q  V  V  R  A  R  L  Q  D  H  H  H  R  Y  N  G  T  W  D  C  I  K  Q  T  W  R  Y  E  R  M  R  G  F  Y  K  G  L  V  P  Y  L  V  H  V  T  P  N  I  C  M  V  M  L  I  W  E  K  L  T  S 

>Drowil EB455497 mORF
 M  S  K  M  N  S  T  T  G  P  G  A  V  A  A  V  V  A  G  S  P  K  K  F  N  V  F  A  H  L  K  Y  E  H  M  V  A  G  V  S  G  G  V  A  S  T  L  I  L  H  P  L  D  L  I  K  I  R  F  A  V  N  D  G  R  T  A  A  V  P  Q  Y  R  G  L  G  S  A  F  T  T  I  F  R  Q  E  G  F  R  G  L  Y  K  G  V  T  P  N  V  W  G  S  G  S  S  W  G  L  Y  F  M  F  Y  N  T  I  K  T  F  I  S  G  W 

>Drovir EB563885 mORF
 M  N  A  N  A  A  P  A  S  S  P  P  K  F  N  V  F  A  H  V  K  Y  E  H  L  V  A  G  V  S  G  G  V  A  S  T  L  I  L  H  P  L  D  L  I  K  I  R  F  A  V  N  D  G  R  T  A  T  V  P  Q  Y  R  G  L  G  S  A  F  T  T  I  F  R  Q  E  G  F  R  G  L  Y  K  G  V  T  P  N  V  W  G  S  G  S  S  W  G  L  Y  F  M  F  Y  N  T  I  K  T  F  I  Q  G  G  N  T  T  M  P  L  G  P  A  M  H  M  L  A  A  A  E  S  G  A  L  T  L  L  L  R  I  P  F  G  G  E  T  R  L  C  L  Q  C  D  R  R  A  A  R  N  R  A  C  T  C  L  S  R  S  Q  T  R  R  A  G  C  Q  S  L  C  R  C  G  V  C  R  H  R  L  I  E  N  R  A  T  Q  R 

>Drogri EB598775 mORF
 M  N  T  N  A  A  P  S  S  S  P  A  K  F  N  V  F  A  H  L  K  Y  E  H  L  V  A  G  V  S  G  G  V  A  S  T  L  I  L  H  P  L  D  L  I  K  I  R  F  A  V  N  D  G  R  T  A  T  V  P  Q  Y  R  G  L  G  S  A  F  T  T  I  F  R  Q  E  G  F  R  G  L  Y  K  G  V  T  P  N  V  W  S  S  G  S  S  W  G  L  Y  F  M  F  Y  N  T  I  K  T  F  I  Q  D  G  Q  Y  T  M  P  L  G  P  T  C  T  C  W  P  L  P  N  R  R  S  Y  A  P  L  T  N  P  I  G  W 


MUSCLE (3.6) multiple sequence alignment


Drogri          ---MNTNAAP-------SSSPAKFNVFAHLKYEHLVAGVSGGVASTLILHPLDLIKIRFA
Dromel          ---MNPIKAQS------TGSPKKFNVFAHVKYEHLVAGVSGGVVSTLILHPLDLIKIRFA
Drovir          ---MNANAAP-------ASSPPKFNVFAHVKYEHLVAGVSGGVASTLILHPLDLIKIRFA
Drowil          MSKMNSTTGPGAVAAVVAGSPKKFNVFAHLKYEHMVAGVSGGVASTLILHPLDLIKIRFA
                   **.  .        :.** *******:****:********.****************

Drogri          VNDGRTATVPQYRGLGSAFTTIFRQEGFRGLYKGVTPNVWSSGSSWGLYFMFYNTIKTFI
Dromel          VNDGRTATVPQYRGLSSAFTTIFRQEGFRGLYKGVTPNVWGSGSSWGLYFMFYNTIKTFI
Drovir          VNDGRTATVPQYRGLGSAFTTIFRQEGFRGLYKGVTPNVWGSGSSWGLYFMFYNTIKTFI
Drowil          VNDGRTAAVPQYRGLGSAFTTIFRQEGFRGLYKGVTPNVWGSGSSWGLYFMFYNTIKTFI
                *******:*******.************************.*******************

Drogri          QDGQYTMPLGPTCTCWPLPNRRSYAPLTNPIGW---------------------------
Dromel          QGGNTTMPLGPTMNMLAAAESGILTLLLTNPIWVVKTRLCLQCDAASSAEYRGMIHALGQ
Drovir          QGGNTTMPLGPAMHMLAAAESGALTLLLRIP-FGGETRLCLQCDRRAARNRACTCLSRSQ
Drowil          SG------------------------------W---------------------------
                ..                              :                           

Drogri          ------------------------------------------------------------
Dromel          IYKEEGIRGLYRGFVPGMLGVSHGAIQFMTYEELKNAYNEYRKLPIDTKLATTEYLAFAA
Drovir          TRR--------------------------------------------------------A
Drowil          ------------------------------------------------------------
                                                                            

Drogri          ------------------------------------------------------------
Dromel          VSKLIAAAATYPYQVVRARLQDHHHRYNGTWDCIKQTWRYERMRGFYKGLVPYLVHVTPN
Drovir          GCQSLCRCGVCRHRLIENRATQR-------------------------------------
Drowil          ------------------------------------------------------------
                                                                            

Drogri          -------------
Dromel          ICMVMLIWEKLTS
Drovir          -------------
Drowil          -------------
                             


////


>Dromel CG9288_FBtr0082829 uORF
 M  H  T  D  L  S  S  H  L  H  T  P  A  C  N  K  L  I  E  E  L  Q  A  C  H  E  N  N  A  F  A  K  F  V  G  V  C  N  S  I  D  D  K  V  V  K  C  L  K  G  E  R  I  A  R  S  A  A  N  R  A  K  A  R  E  R  Q  A  K  Y  K  E  K  L  L  Q  Q  E  S  N 
 
>Droana EB581536 uORF
 M  H  T  D  L  S  A  H  L  H  T  P  A  C  N  K  L  I  E  E  L  Q  A  C  H  Q  N  H  A  F  A  K  F  V  G  V  C  N  S  I  D  D  K  V  V  K  C  L  K  G  E  R  I  A  R  S  A  A  N  R  A  K  A  R  E  R  Q  Q  Q  Y  K  D  K  L  S  Q  E  H  Q 

>Glomor DV601911 uORF
 M  H  T  D  L  S  P  H  L  H  T  Q  H  C  N  Q  L  I  S  E  L  K  K  C  H  E  E  N  N  F  S  K  F  V  G  A  C  N  K  F  D  S  A  V  V  K  C  L  K  Q  E  R  I  A  R  S  A  A  N  R  A  K  A  R  Q  R  Q  A  D  L  K  S  R  E  S  Q  A  F 

>Aedaeg DV427990 uORF
 M  H  S  D  L  S  P  H  L  H  T  P  E  C  N  R  L  I  D  L  L  K  K  C  H  E  E  N  K  Y  A  K  F  F  G  V  C  N  D  F  D  H  Q  V  V  N  C  L  R  D  E  R  K  E  R  S  R  L  N  R  E  R  S  L  E  K  Q  R  L  V  Q  E  R  M  K  Q  F  D  K  E  E  K  S  R  P  A  A 

>Anogam ENSANGT00000021928 uORF
 M  H  T  D  L  S  P  H  L  H  S  T  E  C  N  L  I  I  E  E  L  K  K  C  H  S  E  N  K  F  A  K  F  L  G  I  C  N  D  L  D  R  Q  M  I  V  C  L  R  N  E  R  K  T  R  Q  K  L  N  R  E  K  A  L  E  K  Q  K  R  V  Q  Q  L  M  R  E  H  Q  G 

>Lutlon AM099571 uORF
 M  H  P  N  L  S  A  N  L  H  T  P  E  C  N  K  I  I  E  A  L  Q  K  C  H  K  D  N  P  F  G  K  F  I  G  Q  C  N  D  L  D  R  E  V  N  K  C  L  K  K  E  R  Q  D  N  Q  K  R  N  Y  D  Q  A  Q  E  R  I  K  R  V  Q  E  R  M  R  N  S  K  D  E  D 


MUSCLE (3.6) multiple sequence alignment


Lutlon          MHPNLSANLHTPECNKIIEALQKCHKDNPFGKFIGQCNDLDREVNKCLKKERQDNQKRNY
Glomor          MHTDLSPHLHTQHCNQLISELKKCHEENNFSKFVGACNKFDSAVVKCLKQERIARSAANR
Dromel          MHTDLSSHLHTPACNKLIEELQACHENNAFAKFVGVCNSIDDKVVKCLKGERIARSAANR
Droana          MHTDLSAHLHTPACNKLIEELQACHQNHAFAKFVGVCNSIDDKVVKCLKGERIARSAANR
Aedaeg          MHSDLSPHLHTPECNRLIDLLKKCHEENKYAKFFGVCNDFDHQVVNCLRDERKERSRLNR
Anogam          MHTDLSPHLHSTECNLIIEELKKCHSENKFAKFLGICNDLDRQMIVCLRNERKTRQKLNR
                **.:**.:**:  ** :*. *: **.:: :.**.* **.:*  :  **. **  ..  * 

Lutlon          DQAQERIKRVQERMRNSKDED------
Glomor          AKARQRQADLKSRESQAF---------
Dromel          AKARERQAKYKEKLLQQESN-------
Droana          AKARERQQQYKDKLSQEHQ--------
Aedaeg          ERSLEKQRLVQERMKQFDKEEKSRPAA
Anogam          EKALEKQKRVQQLMREHQG--------
                 .: :.    :.   :           


>Dromel CG9288_FBtr0082829 mORF
 M  S  V  Q  A  D  D  P  L  E  P  F  Y  F  E  H  E  E  Q  E  I  C  G  K  L  V  A  P  I  T  D  S  F  Q  E  D  Y  P  S  V  V  D  R  F  F  T  R  Y  Y  Y  F  K  G  D  V  P  Y  Q  V  L  Y  H  S  N  R  I  C  L  I  C  L  A  P  E  H  P  A  L  A  Q  G  I  S  S  V  N  F  D  I  G  N  V  D  R  S  Q  N  V  V  K  G  K  G  K  K  G  G  M  I  L  Q  A  E  S  T  L  A  L  L  T  T  A  N  G  G  T  Y  K  V  P  S  C  I  R  G  K  L  V  E  V  N  T  A  I  V  E  E  P  K  L  L  E  Q  L  P  E  G  A  G  Y  F  A  I  L  L  P  K  I  E  N  C  D  A  I  K  A  S  L  L  T  Q  E  Q  Y  E  E  R  L  K  S  K  N  E  G  L  P  Q  I  E  S  T  G  D  H  A  Q  N  K  N  K  E  I  Q  A 

>Droana EB581536 mORF
 M  T  A  S  V  E  D  P  L  E  K  F  Y  F  E  P  E  E  Q  T  I  C  G  Q  P  V  S  S  I  T  D  S  F  D  V  N  Y  P  S  V  V  D  R  F  F  T  R  Y  Y  Y  F  K  G  R  V  P  Y  Q  V  L  Y  H  S  N  R  I  C  L  I  C  L  A  P  G  H  P  A  F  T  Q  G  I  S  S  V  N  F  D  V  G  N  V  D  R  S  Q  N  V  V  K  G  K  A  K  R  G  G  M  I  L  Q  A  E  S  T  L  A  L  L  T  T  E  Y  G  K  P  T  S  S  Q  L  Y  P  R  K  L  V  E  V  T  L  L  W  W  Y  T  E  L  L  E  N  F  R  R 

>Glomor DV601911 mORF
 M  D  S  N  Q  L  A  A  Y  Y  Y  Q  D  E  E  Q  V  I  C  G  Q  V  I  P  S  I  T  E  D  Y  K  E  T  E  F  P  S  M  V  D  R  F  F  T  R  Y  Y  Y  L  K  K  G  A  D  L  A  P  Y  K  V  L  F  H  S  N  R  V  C  L  I  C  L  A  N  E  H  P  A  F  T  E  G  I  A  S  V  N  F  D  I  G  H  S  D  R  S  K  N  A  V  K  G  K  A  K  K  G  G  M  V  L  Q  A  D  S  T  L  A  L  L  T  T  K  T  S  K  V  Y  K  I  P  S  C  V  R  S  K  L  I  E  V  N  V  D  L  Q  T  C  C  E  K  L  Q  A  P  E  G  E  G  F  I  A  I  V  L  P  K  P  E  H  C  E  E  I  K  A  S  L  M  T 

>Aedaeg DV427990 mORF
 M  T  E  I  M  E  S  Y  Y  L  Q  E  E  Q  Q  V  I  C  G  E  T  V  S  S  I  V  A  D  F  V  E  D  Y  P  S  T  V  D  R  F  F  T  R  Y  Y  Y  V  Q  P  G  K  E  N  E  P  L  R  V  L  F  H  S  N  R  I  C  L  I  G  L  A  P  E  H  V  A  F  E  K  G  I  Q  A  V  T  F  E  V  G  R  I  D  R  S  E  N  Q  V  S  G  K  K  K  S  G  G  M  I  L  Q  M  D  S  T  L  A  L  I  T  C  K  D  G  S  V  Y  K  V  R  G  C  V 

>Anogam ENSANGT00000021928 mORF
 M  I  T  M  A  A  P  T  L  E  D  Y  W  Y  E  A  E  T  Q  E  I  C  G  V  K  V  P  S  I  L  N  D  F  I  E  N  Q  P  S  I  V  E  R  F  Y  T  K  L  Y  S  V  P  P  N  K  T  D  E  P  Q  Q  I  L  F  H  S  N  R  I  C  L  V  G  L  A  K  E  H  V  A  F  E  K  G  I  R  S  I  S  F  E  V  G  K  F  D  R  S  E  N  K  V  S  G  R  K  K  S  G  G  M  I  L  Q  A  D  S  T  L  A  L  V  T  C  V  D  G  S  V  Y  K  V  R  S  C  V  Q  G  K  L  V  E  V  N  E  R  I  V  S  R  P  D  L  M  R  T  S  G  E  G  Y  V  A  I  V  M  P  K  I  E  H  C  D  V  L  K  E  K  L  L  S  E  E  A  Y  R  E  M  C  E  K  K 

>Lutlon AM099571 mORF
 M  K  T  E  E  G  D  L  S  Q  F  Y  Y  V  P  D  D  I  F  A  P  G  N  V  K  V  S  D  I  A  D  E  F  D  P  E  K  K  Y  P  S  V  V  D  R  F  F  T  R  Y  Y  Y  I  R  P  D  R  Q  D  E  D  H  M  V  L  L  H  S  N  R  I  C  L  M  C  L  A  P  G  H  V  A  F  E  K  G  I  T  S  V  T  Y  D  I  G  N  Y  D  R  S  K  N  A  V  S  G  K  R  K  K  G  G  M  H  L  Q  P  G  T  A  L  A  L  V  T  C  S  D  G  S  E  Y  K  V  V  S  G  I  T  G  K  L  I  E  V  N  Q  R  I  V  D  D  P  S  R  M  G  S  E  G  E  G  Y  V  A  I  V  L  S  K  I  E  K  I  E  G  I  K  T  S  L  L  T  E  E  Q  Y  R  K  I  -  N  V  K 


MUSCLE (3.6) multiple sequence alignment


Lutlon          -MKTEEGDLSQFYYVPDDIFAPGNVKVSDIADEFDPEKKYPSVVDRFFTRYYYIRPDRQD
Aedaeg          ----MTEIMESYYLQEEQQVICGET-VSSIVADFV-E-DYPSTVDRFFTRYYYVQPGKEN
Anogam          MITMAAPTLEDYWYEAETQEICGVK-VPSILNDFI-E-NQPSIVERFYTKLYSVPPNKTD
Glomor          ---MDSNQLAAYYYQDEEQVICGQV-IPSITEDYK-ETEFPSMVDRFFTRYYYLKKGADL
Dromel          MSVQADDPLEPFYFEHEEQEICGKL-VAPITDSFQ-E-DYPSVVDRFFTRYYYF---KGD
Droana          MTASVEDPLEKFYFEPEEQTICGQP-VSSITDSFD-V-NYPSVVDRFFTRYYYF---KGR
                        :  ::   :     *   :. *  .:    . ** *:**:*. * .      

Lutlon          EDHMVLLHSNRICLMCLAPGHVAFEKGITSVTYDIGNYDRSKNAVSGKRKKGGMHLQPGT
Aedaeg          EPLRVLFHSNRICLIGLAPEHVAFEKGIQAVTFEVGRIDRSENQVSGKKKSGGMILQMDS
Anogam          EPQQILFHSNRICLVGLAKEHVAFEKGIRSISFEVGKFDRSENKVSGRKKSGGMILQADS
Glomor          APYKVLFHSNRVCLICLANEHPAFTEGIASVNFDIGHSDRSKNAVKGKAKKGGMVLQADS
Dromel          VPYQVLYHSNRICLICLAPEHPALAQGISSVNFDIGNVDRSQNVVKGKGKKGGMILQAES
Droana          VPYQVLYHSNRICLICLAPGHPAFTQGISSVNFDVGNVDRSQNVVKGKAKRGGMILQAES
                    :* ****:**: **  * *: :** ::.:::*. ***:* *.*. * *** **  :

Lutlon          ALALVTCSDGSEYKVVSGITGKLIEVNQRIVDDPSRM--GSEGEGYVAIVLSKIEKIEGI
Aedaeg          TLALITCKDGSVYKVRGCV-----------------------------------------
Anogam          TLALVTCVDGSVYKVRSCVQGKLVEVNERIVSRPDLM--RTSGEGYVAIVMPKIEHCDVL
Glomor          TLALLTTKTSKVYKIPSCVRSKLIEVNVDLQTCCEKL-QAPEGEGFIAIVLPKPEHCEEI
Dromel          TLALLTTANGGTYKVPSCIRGKLVEVNTAIVEEPKLLEQLPEGAGYFAILLPKIENCDAI
Droana          TLALLTTEYGKPTSSQLYPR-KLVEV---------------------TLLWWYTELLENF
                :***:*   .   .                                              

Lutlon          KTSLLTEEQYRKINVK------------------------
Aedaeg          ----------------------------------------
Anogam          KEKLLSEEAYREMCEKK-----------------------
Glomor          KASLMT----------------------------------
Dromel          KASLLTQEQYEERLKSKNEGLPQIESTGDHAQNKNKEIQA
Droana          RR--------------------------------------
                                                        


////


>Dromel CG9666_FBtr0074991 uORF
 M  A  F  P  T  T  S  A  Q  Q  A  E  T  N  R  K  I  L  E  E  I  Q  T  K  K  Q  L  L  A  G  G  I  I  N  L  G  L  S  P  P  N  Q  M  P  A  P  Q  L  L  G  Q  P  T  T  V  N  P  D  F  Q  A  G  V  G  I  A  T  N  A  T  S  T  A  R  S  A  F  N  P  T  S  S  T  T  L  G  F  F  I  P  Q  D  S  Y  F  G  N  S  F  I  P  V  L  P  R  L  E  P  L  P  S  P  A  T  T  P  T  T  P  N  A  P  P  S  H  S  I  S  K 

>Drovir EB568165 uORF
 M  P  A  P  Q  L  L  G  Q  P  T  V  T  V  E  F  P  Q  S  V  S  V  T  P  N  A  A  G  G  L  G  A  P  R  S  A  F  N  P  T  S  S  T  T  L  G  F  F  I  P  Q  D  S  Y  F  G  N  S  F  I  P  V  L  P  R  L  E  P  L  P  T  P  A  A  P  N  A  K 

>Dromoj EB609245 uORF
 M  A  F  P  T  S  S  A  Q  Q  A  E  T  N  R  K  I  L  E  E  I  Q  T  K  K  Q  L  L  I  G  L  G  S  T  A  N  Q  D  S  Y  F  G  N  S  F  I  P  V  L  P  R  L  E  P  V  P  T  P  P  A  P  N  S  K 

>Glomor DV613186 uORF
 M  A  F  P  T  L  G  A  Q  Q  E  T  N  R  K  I  L  E  D  L  Q  L  K  R  Q  L  L  Q  K  G  V  P  V  A  D  I  S  S  L  S  G  G  L  T  A  A  I  N  Q  L  L  D  Q  P  N  E  F  A  Q  S  S  G  A  I  T  V  P  R  S  V  F  N  P  T  S  A  T  T  L  G  Y  F  I  P  Q  D  S  H  Y  G  N  S  F  I  P  V  L  P  R  L  D  P  S  P  A  N  H  T  V  K 

>Lutlon AM095321 uORF
 M  A  F  P  S  L  N  A  Q  Q  E  L  N  N  R  K  I  L  E  D  L  Q  I  K  K  Q  L  L  Q  K  G  V  S  P  V  V  T  T  I  P  S  V  P  A  N  N  S  G  L  G  L  P  Q  Y  M  Q  M  S  Q  P  P  S  D  V  I  L  N  A  P  A  R  A  A  W  N  Q  A  H  T  Q  S  F  G  F  F  V  P  Q  D  S  A  F  G  N  S  I  I  P  V  L  P  R  F  D  P  P  P  K 

>Aedaeg DV250283 uORF
 M  A  F  P  S  S  N  A  Q  A  D  V  T  K  K  I  L  E  D  I  Q  I  K  K  Q  L  L  Q  K  G  V  S  P  V  T  P  N  I  S  A  T  P  A  G  L  T  I  P  Q  Y  V  Q  A  T  S  Q  A  Q  S  N  Q  P  V  E  S  T  I  N  A  T  T  K  A  V  Y  N  Q  A  L  S  Q  S  Y  G  F  F  I  P  Q  D  S  L  F  G  N  N  I  I  P  V  L  P  R  F  E  N  T  P  S  T  G  A  S  S  G  P  I  S  A  T  S  T  G  A  K 

>Myzper EE261755 uORF
 M  V  M  S  F  P  A  Q  N  A  R  G  I  Q  S  R  K  I  L  G  D  L  E  L  K  K  Q  I  L  L  K  T  G  A  V  P  T  P  P  T  V  S  H  P  T  T  P  G  T  S  D  S  H  F  Q  R  A  Q  A  L  Q  S  A  G  F  F  I  T  T  D  S  A  F  G  N  S  I  L  P  V  L  P  R  I  E  K 

>Artfra BQ605225 uORF
 M  S  Y  S  E  S  P  A  H  K  V  L  E  E  L  K  A  Q  K  K  L  L  K  Q  G  V  L  P  I  S  S  A  I  P  P  T  I  G  S  N  T  Q  L  Q  V  S  G  G  I  D  Y  L  P  P  G  L  S  P  A  Q  R  S  A  L  Q  H  A  N  S  Q  S  L  G  Y  F  V  P  Q  D  S  N  F  G  N  L  V  L  P  V  L  P  R  F  E  A  P  L  G  K 


MUSCLE (3.6) multiple sequence alignment


Myzper          MVMSFPAQNARGIQS-RKILGDLELKKQILLK------TGAVPTPPTVSHPTTP------
Artfra          --MSYSESPA------HKVLEELKAQKKLLKQGVLPISSAIPPTIGSNTQLQVSGGID--
Drovir          --MPAPQLLGQPTVT-------------------VEFPQSVSVTPNAAGGLGAP------
Glomor          --MAFPTLGAQQETN-RKILEDLQLKRQLLQKGV-----PVADISSLSGGLTAAINQLLD
Dromel          --MAFPTTSAQQAETNRKILEEIQTKKQLLAGGIINLGLSPPNQMPAPQLLGQPTTVNPD
Dromoj          --MAFPTSSAQQAETNRKILEEIQTKKQLLIG----------------------------
Lutlon          --MAFPSLNAQQELNNRKILEDLQIKKQLLQKGVSPVVTTIPSVPANNSGLGLPQYMQMS
Aedaeg          --MAFPSSNAQADVT-KKILEDIQIKKQLLQKGVSPV---TPNISATPAGLTIPQYVQAT
                  *. .   .                                                  

Myzper          --------------GTSDSHFQRAQALQSAGFFITTDSAFGNSILPVLPRIEK-------
Artfra          -------YLPPGLSPAQRSALQHANS-QSLGYFVPQDSNFGNLVLPVLPRFE-------A
Drovir          -----------------RSAFNPTSS-TTLGFFIPQDSYFGNSFIPVLPRLEPLP----T
Glomor          QPNEF--AQSSGAITVPRSVFNPTSA-TTLGYFIPQDSHYGNSFIPVLPRLDP------S
Dromel          FQAGV--GIATNATSTARSAFNPTSS-TTLGFFIPQDSYFGNSFIPVLPRLEPLPSPATT
Dromoj          -----------------------------LGSTANQDSYFGNSFIPVLPRLEPVP----T
Lutlon          QP-----PSDVILNAPARAAWNQAHT-QSFGFFVPQDSAFGNSIIPVLPRFDP------P
Aedaeg          SQAQSNQPVESTINATTKAVYNQALS-QSYGFFIPQDSLFGNNIIPVLPRFEN------T
                                              *     ** :** .:*****::        

Myzper          ------------------
Artfra          PLGK--------------
Drovir          PAAPNAK-----------
Glomor          PANHTVK-----------
Dromel          PTTPNAPPSHSISK----
Dromoj          PPAPNSK-----------
Lutlon          PK----------------
Aedaeg          PSTGASSGPISATSTGAK
                                  

>Dromel CG9666_FBtr0074991 mORF
 M  A  R  L  K  L  R  K  L  E  E  Y  L  Q  G  V  D  G  F  E  Q  P  K  I  L  L  E  Q  Y  P  T  P  P  H  I  A  A  C  M  A  H  H  M  Q  S  Q  H  E  D  I  E  G  K  L  V  G  D  L  G  C  G  C  G  M  L  S  I  A  S  T  L  L  G  A  Q  L  T  V  G  F  E  L  D  G  D  A  V  D  T  F  R  G  N  V  V  E  M  E  L  P  N  V  D  C  V  R  A  D  V  L  Q  L  I  G  S  K  W  E  K  S  F  D  T  V  L  M  N  P  P  F  G  T  K  H  N  A  G  M  D  M  R  F  L  E  V  A  L  R  L  A  N  R  A  V  Y  S  L  H  K  T  S  T  R  S  Y  I  Q  K  K  A  L  E  W  G  A  R  G  S  V  V  A  E  L  R  Y  N  I  D  A  S  Y  K  F  H  K  Q  K  S  K  D  I  E  V  D  F  W  R  F  E  I  G  T  E 

>Drovir EB568165 mORF
 M  A  R  L  K  L  K  K  L  E  E  Y  L  Q  C  V  D  G  F  E  Q  P  K  I  L  L  E  Q  Y  P  T  P  P  H  I  A  A  C  M  T  H  H  M  Q  A  Q  H  D  D  I  E  G  K  L  L  A  D  L  G  C  G  C  G  M  L  S  I  A  A  T  L  L  G  A  Q  L  T  V  G  F  E  L  D  D  A  A  V  D  I  Y  R  Q  N  M  L  D  M  E  L  P  N  A  D  C  V  R  A  N  V  L  Q  L  P  G  S  K  W  D  N  A  F  D  T  V  V  M  N  P  P  F  G  T  K  H  N  A  G  M  D  M  R  F  L  D  V  G  M  R  L  A  T  -  A  V  Y  S  L  H  K  T  S  T 

>Dromoj EB609245 mORF
 M  T  R  L  K  L  K  K  L  E  E  Y  L  Q  C  V  D  G  F  E  K  P  K  L  L  L  E  Q  Y  P  T  P  P  H  I  A  A  C  I  T  H  C  M  Q  E  Q  Y  D  D  I  E  G  K  L  V  A  D  L  G  S  G  C  G  M  L  S  I  G  A  T  L  L  G  A  L  L  T  I  G  F  E  L  D  D  A  A  V  N  T  F  R  Q  N  V  L  D  M  E  L  P  T  W  T  A  S  C  D  V  L  Q  C  L  T  Q  W  D  R  -  S  T  R  C  H  D  P  P  W  H  -  H  M  P  H  D  M  R  S  E  W  H  A 

>Glomor DV613186 mORF
 M  A  R  L  K  M  K  N  L  E  E  F  L  Q  G  L  D  G  F  E  N  P  K  V  Q  L  E  Q  Y  C  T  P  A  H  I  A  S  C  V  L  Y  N  I  Q  A  R  Y  D  D  L  D  G  K  L  V  G  D  L  G  C  G  C  G  M  L  S  I  G  A  F  L  L  G  S  S  L  T  I  G  F  E  L  D  P  E  A  L  N  V  F  H  S  N  I  T  E  M  E  I  P  T  I  D  G  I  Q  E  N  V  L  S  L  G  Q  K  W  E  N  V  F  D  T  V  I  T  N  P  P  F  G  T  K  N  N  P  G  L  D  I  L  F  I  K  A  G  I  H  L  A  T  N  A  V  Y  S  L  H  K  T  S  T  R  E  Y  I  S  R  K  L  K  T 

>Lutlon AM095321 mORF
 M  M  A  R  M  K  L  K  K  L  E  E  Y  L  Q  G  I  D  G  F  E  D  P  K  I  L  L  E  Q  Y  Q  T  P  P  C  I  A  S  C  M  L  Y  E  I  Q  S  Q  F  G  D  L  E  G  K  I  V  A  D  L  G  C  G  S  G  M  L  S  I  G  A  F  L  L  G  A  P  H  T  V  G  F  E  I  D  P  D  A  S  R  I  S  W  K  M 

>Aedaeg DV250283 mORF
 M  A  C  L  K  L  K  K  F  E  E  F  L  Q  T  V  D  G  F  E  N  P  K  V  T  L  E  Q  Y  I  T  P  S  H  I  A  S  H  M  L  Y  T  I  Q  T  N  Y  D  D  L  E  N  K  L  V  L  D  L  G  C  G  A  G  M  L  S  V  G  A  A  L  L  G 

>Myzper EE261755 mORF
 M  A  I  M  K  L  K  T  L  Q  H  A  L  E  D  I  E  T  F  E  N  P  K  I  E  L  E  Q  Y  T  T  S  S  H  I  A  A  C  I  L  H  T  A  Q  F  V  Y  N  D  I  S  G  K  C  V  A  D  L  G  C  G  S  G  V  L  S  I  G  A  A  L  L  G  A  Q  Y  C  A  G  F  D  I  D  P  S  A  I  S  L  S  E  E  N  A  A  D  R  D  V  L  S  Q  C  D  F  I  L  C  D  V  K  K  I  D  K  N  M  Q  L  -  A  F  D  T  V  I  M  N  P  P  F  G 

>Artfra BQ605225 mORF
 M  K  R  K  E  L  E  S  A  L  Q  D  A  E  G  F  E  N  P  K  I  G  L  E  Q  Y  V  T  S  P  H  I  A  A  C  M  L  F  T  I  E  N  N  F  G  D  I  S  G  N  I  V  G  D  F  G  C  G  C  G  I  L  S  I  G  S  S  L  V  G  A  E 


MUSCLE (3.6) multiple sequence alignment


Glomor          -MARLKMKNLEEFLQGLDGFENPKVQLEQYCTPAHIASCVLYNIQARYDDLDGKLVGDLG
Aedaeg          -MACLKLKKFEEFLQTVDGFENPKVTLEQYITPSHIASHMLYTIQTNYDDLENKLVLDLG
Lutlon          MMARMKLKKLEEYLQGIDGFEDPKILLEQYQTPPCIASCMLYEIQSQFGDLEGKIVADLG
Dromoj          -MTRLKLKKLEEYLQCVDGFEKPKLLLEQYPTPPHIAACITHCMQEQYDDIEGKLVADLG
Dromel          -MARLKLRKLEEYLQGVDGFEQPKILLEQYPTPPHIAACMAHHMQSQHEDIEGKLVGDLG
Drovir          -MARLKLKKLEEYLQCVDGFEQPKILLEQYPTPPHIAACMTHHMQAQHDDIEGKLLADLG
Myzper          -MAIMKLKTLQHALEDIETFENPKIELEQYTTSSHIAACILHTAQFVYNDISGKCVADLG
Artfra          ----MKRKELESALQDAEGFENPKIGLEQYVTSPHIAACMLFTIENNFGDISGNIVGDFG
                    :* . ::  *:  : **.**: **** *.. **: : .  :  . *:..: : *:*

Glomor          CGCGMLSIGAFLLGSSLTIGFELDPEALNVFHSNITEMEIPTIDGIQENVLSL-GQKWEN
Aedaeg          CGAGMLSVGAALLG----------------------------------------------
Lutlon          CGSGMLSIGAFLLGAPHTVGFEIDPDASRI--------------------------SWKM
Dromoj          SGCGMLSIGATLLGALLTIGFELDDAAVNTFRQNVLDMELPTWTA-SCDVLQCL-TQWDR
Dromel          CGCGMLSIASTLLGAQLTVGFELDGDAVDTFRGNVVEMELPNVDCVRADVLQLIGSKWEK
Drovir          CGCGMLSIAATLLGAQLTVGFELDDAAVDIYRQNMLDMELPNADCVRANVLQLPGSKWDN
Myzper          CGSGVLSIGAALLGAQYCAGFDIDPSAISLSEENAADRDVLSQCDFILCDVKKIDKNMQL
Artfra          CGCGILSIGSSLVGAE--------------------------------------------
                .*.*:**:.: *:*                                              

Glomor          VFDTVITNPPFGTKNNPGLDILFIKAGIHLATNAVYSLHKTSTREYISRKLKT-------
Aedaeg          ------------------------------------------------------------
Lutlon          ------------------------------------------------------------
Dromoj          S--TRCHDPPW---HHMPHDMR-------------SEWHA--------------------
Dromel          SFDTVLMNPPFGTKHNAGMDMRFLEVALRLANRAVYSLHKTSTRSYIQKKALEWGARGSV
Drovir          AFDTVVMNPPFGTKHNAGMDMRFLDVGMRLAT-AVYSLHKTST-----------------
Myzper          AFDTVIMNPPFG------------------------------------------------
Artfra          ------------------------------------------------------------
                                                                            

Glomor          ----------------------------------
Aedaeg          ----------------------------------
Lutlon          ----------------------------------
Dromoj          ----------------------------------
Dromel          VAELRYNIDASYKFHKQKSKDIEVDFWRFEIGTE
Drovir          ----------------------------------
Myzper          ----------------------------------
Artfra          ----------------------------------
                                                  


////


>Dromel CG9865_FBtr0071680 uorf1
 M  S  D  T  R  K  D  P  C  K  P  N  A  C  R  I  Q  A  C  L  T  K  N  H  Y  Q  E  D  K  C  L  D  V  L  E  A  M  R  Q  C  C  L  K  W  H  K  E  S  L  C  C  S  G  I  D  L  E  K  T  Y  L  P  D  A  S  K  E  K  N  A  T  G  K  S  N  K 
>Dropse DR121964 uorf1
 M  R  Q  C  C  L  K  W  H  K  V  S  L  C  C  S  G  I  D  L  E  K  P  Y  L  T  E  A  S  K  G  A  G  K  S  E  K 
>Drowil EB454746 uorf1
 M  S  S  R  S  K  D  P  C  K  V  N  A  C  R  I  Q  K  C  L  N  E  N  N  Y  Q  E  D  K  C  V  E  V  L  E  A  M  R  Q  C  C  L  K  W  H  K  E  S  L  C  C  S  G  I  D  L  N  K  V  Y  L  P  A  N  K  G  A  N  A  S  S  G  K 


MUSCLE (3.6) multiple sequence alignment


Drowil          MSSRSKDPCKVNACRIQKCLNENNYQEDKCVEVLEAMRQCCLKWHKESLCCSGIDLNKVY
Dromel          MSDTRKDPCKPNACRIQACLTKNHYQEDKCLDVLEAMRQCCLKWHKESLCCSGIDLEKTY
Dropse          ------------------------------------MRQCCLKWHKVSLCCSGIDLEKPY
                                                    ********** *********:* *

Drowil          LPANKGANASSGK---
Dromel          LPDASKEKNATGKSNK
Dropse          LTEASK---GAGKSEK
                *.  .    .:**   


>Dromel CG9865_FBtr0071680 uorf2
 M  S  I  P  Q  Y  R  P  P  K  E  I  Q  D  L  L  D  Q  K  E  Q  Q  Q  A  N  Q  R  R  R  T  A  V  L  P  K  R  T  W  I  Q  R  N  P  R  L  F  Q  I  S  F  I  T  G  S  L  L  I  F  F  S  K  P  L  F  D  C  F  I  A  D  P  L  P  P  P  E  N  K  V  P  P  H  K  R 
>Dropse DR121964 uorf2
 M  S  I  P  Q  Y  K  P  P  K  D  I  Q  D  L  L  D  K  K  E  E  Q  Q  P  Q  Q  Q  P  S  Q  R  R  R  T  A  V  L  P  K  R  T  W  I  Q  R  N  P  R  L  F  Q  I  T  F  L  T  S  S  L  L  I  F  F  S  K  P  I  Y  D  A  F  I  A  D  P  L  P  P  S  E  I  R  V  P  P  H  K  R 
>Drowil EB454746 uorf2
 M  P  I  P  E  Y  K  P  P  K  E  I  Q  D  L  L  D  Q  R  Q  T  Q  Q  Q  G  N  Q  Q  R  R  R  T  A  V  L  P  K  R  S  W  I  Q  R  N  P  R  L  F  Q  I  T  A  L  T  T  S  L  L  I  F  F  S  K  P  I  Y  D  I  F  I  A  D  P  L  P  L  P  P  A  G  E  T  R  V  P  P  H  K  R 
>Aedaeg DV278474 uorf 2
 M  S  H  D  P  R  R  K  F  I  V  P  K  R  N  W  A  Q  R  N  P  R  L  F  V  S  I  V  T  T  T  A  L  L  T  F  F  S  K  P  L  Y  D  A  F  I  A  D  E  P  P  V  K  R  E  Y  R  S  V  R  I  G  P  K 


MUSCLE (3.6) multiple sequence alignment


Aedaeg          --------------------------MSHDPRRKFIVPKRNWAQRNPRLFVSIVTTTALL
Drowil          MPIPEYKPPKEIQDLLDQRQTQ--QQGNQQRRRTAVLPKRSWIQRNPRLFQITALTTSLL
Dromel          MSIPQYRPPKEIQDLLDQKE----QQQANQRRRTAVLPKRTWIQRNPRLFQISFITGSLL
Dropse          MSIPQYKPPKDIQDLLDKKEEQQPQQQPSQRRRTAVLPKRTWIQRNPRLFQITFLTSSLL
                                             : **. ::***.* *******     * :**

Aedaeg          TFFSKPLYDAFIADEPPVKREYRSVRIGPK--
Drowil          IFFSKPIYDIFIADPLPLPPA-GETRVPPHKR
Dromel          IFFSKPLFDCFIADPLPPP----ENKVPPHKR
Dropse          IFFSKPIYDAFIADPLPPS----EIRVPPHKR
                 *****::* ****  *      . .: *:  


>Dromel CG9865_FBtr0071680 uorf3
 M  E  S  V  R  K  A  N  Q  R  I  R  N  Y  P  V  L  L  S  K  C  A  D  K  A  T  A  Y  A  V  C  V  S  R  D  L  N  V  Q  H  K  I  C  D  T  E  F  K  E  F  L  S  C  I  R  K  T  A  L  E  M  K  T  K  L 
>Dropse DR121964 uorf3
 M  E  S  V  R  K  A  N  Q  R  L  R  N  Y  P  I  L  L  T  K  C  A  D  K  A  S  A  Y  A  I  C  V  S  R  D  L  N  V  Q  H  K  I  C  D  A  E  F  K  E  F  L  S  C  I  R  K  S  A  M  E  L  K  T  K  L 
>Drowil EB454746 uorf3
 M  E  S  V  R  K  A  N  Q  R  L  R  N  Y  P  V  L  L  A  K  C  S  D  K  A  T  A  Y  A  V  C  V  T  R  D  L  N  V  Q  H  K  I  C  E  T  E  F  K  E  F  M  N  C  I  R  K  S  A  M  E  L  K  T  K  L 
>Aedaeg DV278474 uorf
 M  E  S  V  R  K  A  N  Q  R  L  K  N  Y  P  I  L  L  A  K  C  S  V  A  A  A  A  Y  A  I  C  V  T  T  D  L  N  V  S  H  K  S  C  D  Q  E  F  R  Q  F  K  Q  C  L  Q  K  A  A  S  D  M  K  T  K  L 
>Bommor BY918246 uorf3
 M  E  S  V  A  K  A  R  D  R  L  A  K  Y  P  L  L  Y  A  K  C  S  K  Q  G  A  L  Y  A  H  C  V  L  I  K  E  S  S  V  K  K  D  D  C  A  K  E  F  A  D  F  K  R  C  L  Q  S  A  A  K  D  S  K  I  R  I 
>Acypis CV847404 uorf3
 M  D  A  V  N  K  A  K  S  R  F  K  R  Y  P  E  L  L  L  T  C  R  V  E  G  L  E  Y  A  A  C  I  I  K  N  E  K  D  L  K  P  N  S  C  K  T  Q  F  M  K  F  R  E  C  L  T  S  N  A  L  K  L  S  T  R  I 


MUSCLE (3.6) multiple sequence alignment


Dromel          MESVRKANQRIRNYPVLLSKCADKATAYAVCV-SRDLNVQHKICDTEFKEFLSCIRKTAL
Dropse          MESVRKANQRLRNYPILLTKCADKASAYAICV-SRDLNVQHKICDAEFKEFLSCIRKSAM
Drowil          MESVRKANQRLRNYPVLLAKCSDKATAYAVCV-TRDLNVQHKICETEFKEFMNCIRKSAM
Aedaeg          MESVRKANQRLKNYPILLAKCSVAAAAYAICV-TTDLNVSHKSCDQEFRQFKQCLQKAAS
Bommor          MESVAKARDRLAKYPLLYAKCSKQGALYAHCVLIKESSVKKDDCAKEFADFKRCLQSAAK
Acypis          MDAVNKAKSRFKRYPELLLTCRVEGLEYAACIIKNEKDLKPNSCKTQFMKFRECLTSNAL
                *::* **..*: .** *  .*   .  ** *:   : .:. . *  :* .*  *: . * 

Dromel          EMKTKL
Dropse          ELKTKL
Drowil          ELKTKL
Aedaeg          DMKTKL
Bommor          DSKIRI
Acypis          KLSTRI
                . . .:


>Dromel CG9865_FBtr0071680 morf
 M  T  Q  T  K  A  A  T  T  G  W  Q  R  L  G  R  R  I  L  Y  T  S  F  R  T  H  L  L  I  S  A  L  L  R  I  A  L  I  C  Y  G  Q  L  H  D  S  Q  S  A  V  P  Y  T  D  I  D  Y  K  V  V  T  D  G  A  R  Q  V  L  A  G  D  T  P  F  A  R  H  T  Y  R  Y  S  P  I  M  A  Y  L  Q  T  F  N  I  L  L  H  P  A  W  G  K  L  L  Y  A  T  F  D  L  L  I  A  T  L  I  Y  R  L  V  H  M  E  I  K  S  Q  Y  Q  K  T  V  Q  H  L  L  S  K  F  N  R  P  R  D  S  D  Q  S  L  D  A  L  D  E  R  S  H  P  E  N  L  A  R  A  S  A  C  F  W  L  Y  N  P  L  T  A  V  I  S  T  R  G  S  G  D  C  F  S  S  F  F  V  I  L  T  I  Y  L  L  L  K  S  E  H  N  V  T  R  S  Y  W  L  I  F  G  A  G  L  A  H  G  L  V  I  H  L  R  L  Y  P  L  L  F  S  L  A  Y  Y  L  S  L  S  T  R  L  T  Q  T  P  L  D  F  L  C  Q  I  L  R  P  N  K  Q  Q  L  C  L  I  S  G  T  L  I  S  L  V  A  F  T  W  T  F  Y  T  M  Y  G  W  E  Y  I  Y  E  A  Y  L  Y  H  F  V  R  K  D  P  R  H  N  F  S  L  Q  F  L  L  Q  Y  L  G  S  A  S  S  V  A  E  P  S  A  I  L  K  T  L  V  L  A  P  Q  F  L  L  I  L  Y  L  S  L  S  F  G  Q  F  R  Q  T  L  P  F  C  I  F  A  V  A  F  V  I  V  T  Y  N  S  V  V  T  S  Q  Y  F  I  W  Y  L  A  I  L  P  L  C  L  N  N  F  K  M  L  S  W  R  R  C  F  G  L  L  F  L  W  L  L  A  Q  A  L  W  L  L  P  A  Y  L  L  E  F  H  T  W  N  T  F  Y  W  I  G  L  Q  G  A  V  F  F  A  T  N  G  Y  I  L  E  Q  L  L  S  H  Y  G  F  T  Q  F  K  I  S  Y  R  K  L  L 
>Dropse DR121964 morf
 M  L  R  T  K  V  A  S  T  G  W  Q  R  F  G  R  Q  I  L  H  I  T  F  R  N  H  L  L  I  S  A  L  I  R  L  V  L  I  C  Y  G  Q  I  P  E  R  K  S  A  G  A  L  T  D  I  D  Y  K  V  V  T  D  E  A  R  Q  V  L  A  G  K  H  S  V  C  E  A  H  L  S  V  T  A  L  I  M  A 
>Drowil EB454746 uorf3
 M  K  T  D  T  S  K  H  W  E  E  I  M  S  S  N  T  K  K  T  R  S  S  M  W  W  W  S  W  L  L  A  I  S  F  K  Q  H  L  L  I  S  A  L  L  R  L  S  L  I  A  Y  A  Q  I  H  D  S  Q 
>Bommor BY918246 morf
 M  D  R  V  S  K  F  I  D  L  S  F  G  K  H  I  C  I  G  L  T  V  R  L  V  F  I  L  Y  G  N  I  H  D  R  F  S  V  V  P  Y  T  D  V  D  Y  K  V  F  T  D  A  A  R  H  L  V  E  G  N  S  P  Y  L  R  H  T  Y  R  Y  S  P  L  I  A  Y  L  M  M  P  N  I  I  V  G  R  E  F  G  K  I  L  F 
>Acypis CV847404 morf
 M  Y  F  I  W  H  T  V  L  A  F  F  I  R  I  L  M  I  L  F  S  Q  W  Y  D  N  D  D  T  G  V  H  Y  T  D  I  D  Y  K  I  F  T  D  A  A  Q  H  M  W  E  G  N  S  P  Y  M  R  P  T  Y  R  Y  T  P  L  I  A  M  F  L  I  P  N  I  L  L  H  N  C  W  G  K  L  L  F  S  A  F  D  L  A  I  A  I  I  I  R  K  L  V  S  K  S  H  P  G  L  S  N  L  C  A  Y  L  W  L  Y  N  P  L  S  I  V  I  S  T  R  G  N  A  D  S  I  S  C  F  L  V  L  I  T  L  L  A  H  I  K  S  R  Y  I  L  S  A  I  C  L  A  I  S  V  H  V  R  I  Y  P  I  I  Y  C  L  V  Y  Y  L  S  I  G  S  D  N  N  Y  S  S  L  S  K  M  V  L  I  R  L  F  P  T  R  K  K  I  L  F  V  V  T  F  I  L  S  L 


MUSCLE (3.6) multiple sequence alignment


Bommor          ----------MDRVSK---------------FIDLSFGKHICIGLTVRLVFILYGNIHDR
Acypis          ------MYFIW----------------------------HTVLAFFIRILMILFSQWYDN
Drowil          --MKTDTSKHWEEIMSSNTKKTRSSMWWWSWLLAISFKQHLLISALLRLSLIAYAQIHDS
Dropse          MLRTKVASTGWQRFGRQ--------------ILHITFRNHLLISALIRLVLICYGQIPER
Dromel          MTQTKAATTGWQRLGRR--------------ILYTSFRTHLLISALLRIALICYGQLHDS
                                                       *  :.  :*: :* :.:  : 

Bommor          FSVVP-YTDVDYKVFTDAARHLVEGNSPYLRHTYRYSPLIAYLMMPNIIVGREFGKILF-
Acypis          DDTGVHYTDIDYKIFTDAAQHMWEGNSPYMRPTYRYTPLIAMFLIPNILLHNCWGKLLFS
Drowil          Q-----------------------------------------------------------
Dropse          KSAGA-LTDIDYKVVTDEARQVLAG---------KHSVCEAHLSVTALIMA---------
Dromel          QSAVP-YTDIDYKVVTDGARQVLAGDTPFARHTYRYSPIMAYLQTFNILLHPAWGKLLYA
                                                                            

Bommor          ------------------------------------------------------------
Acypis          AFDLAIAIIIRKLVS----------------------------------KSHPGLSNLCA
Drowil          ------------------------------------------------------------
Dropse          ------------------------------------------------------------
Dromel          TFDLLIATLIYRLVHMEIKSQYQKTVQHLLSKFNRPRDSDQSLDALDERSHPENLARASA
                                                                            

Bommor          ------------------------------------------------------------
Acypis          YLWLYNPLSIVISTRGNADSISCFLVLITLLAHIKSRYILS---------AICLAISVHV
Drowil          ------------------------------------------------------------
Dropse          ------------------------------------------------------------
Dromel          CFWLYNPLTAVISTRGSGDCFSSFFVILTIYLLLKSEHNVTRSYWLIFGAGLAHGLVIHL
                                                                            

Bommor          ------------------------------------------------------------
Acypis          RIYPIIYCLVYYLSIGSDNNYSSLSKMVLIRLFPTRKKILFVVTFILSL-----------
Drowil          ------------------------------------------------------------
Dropse          ------------------------------------------------------------
Dromel          RLYPLLFSLAYYLSLSTRLTQTPLDFLCQILRPNKQQLCLISGTLISLVAFTWTFYTMYG
                                                                            

Bommor          ------------------------------------------------------------
Acypis          ------------------------------------------------------------
Drowil          ------------------------------------------------------------
Dropse          ------------------------------------------------------------
Dromel          WEYIYEAYLYHFVRKDPRHNFSLQFLLQYLGSASSVAEPSAILKTLVLAPQFLLILYLSL
                                                                            

Bommor          ------------------------------------------------------------
Acypis          ------------------------------------------------------------
Drowil          ------------------------------------------------------------
Dropse          ------------------------------------------------------------
Dromel          SFGQFRQTLPFCIFAVAFVIVTYNSVVTSQYFIWYLAILPLCLNNFKMLSWRRCFGLLFL
                                                                            

Bommor          ------------------------------------------------------------
Acypis          ------------------------------------------------------------
Drowil          ------------------------------------------------------------
Dropse          ------------------------------------------------------------
Dromel          WLLAQALWLLPAYLLEFHTWNTFYWIGLQGAVFFATNGYILEQLLSHYGFTQFKISYRKL
                                                                            

Bommor          -
Acypis          -
Drowil          -
Dropse          -
Dromel          L
                 


////


>Dromel CG9878_FBtr0071676 uORF Tim10
 M  S  L  G  N  A  G  R  I  A  V  C  W  T  V  L  T  V  G  G  V  Y  A  F  V  L  S  K  R  S  V  E  N  R  R  Y  E  S  M  R  V  R  E  R  M  R  K  A  N  Q  G  D  Y  D  S  S  A  A  S  D  R  R  F  D  Y 

>Dropse DR154793 uORF
 G  T  R  A  G  R  I  A  V  C  W  G  I  L  T  A  G  G  V  Y  A  F  V  L  S  K  Q  S  V  D  S  R  G  Y  E  S  M  G  V  G  E  R  M  R  K  A  N  P  G  G  L  D  F  F  F  F  E  R  G  F  D 

>Drowil EB486152 uORF
 H  Y  R  T  S  F  G  P  E  F  P  G  S  A  C  W  A  I  L  T  V  G  G  V  Y  A  F  V  L  S  K  R  S  V  E  T  R  R  Y  E  S  M  Q  V  R  E  R  M  R  K  A  N  K  G  D  Y  D  Y  T  T  A  S  D  R  R  F  E 

>Drovir EB569725 uORF
 N  C  V  F  I  R  A  F  L  T  V  G  G  V  Y  A  F  V  L  S  K  R  S  V  E  G  R  R  F  E  T  L  R  V  R  E  R  M  K  K  A  N  H  G  E  Y  D  H  T  I  S  D  R  R  F  D 

>Anogam ENSANGT00000016855 uORF
 M  R  L  G  H  L  G  K  I  G  I  G  W  G  I  I  S  V  L  G  I  G  A  F  V  A  S  K  N  S  V  D  K  N  R  Y  E  N  M  K  I  R  E  R  M  R  Q  S  N  V  G  Q  Y  E  V  K  E  A  R  R  F  D  A 

>Aedaeg DV257170 uORF
 M  R  L  N  H  L  A  K  I  G  I  G  W  G  F  I  T  V  A  G  I  S  G  F  V  Y  S  K  R  T  V  D  K  N  R  Y  E  N  M  K  I  R  E  R  M  R  K  S  N  E  G  E  Y  L  A  E  N  A  R  R  Y  Q  S 

>Ixosca AF483733 uORF black-legged tick
 M  R  V  G  T  V  R  R  I  T  I  A  W  A  L  V  T  V  A  G  I  G  S  F  V  Y  A  K  R  L  V  D  K  Q  R  Y  E  A  M  K  V  R  E  R  M  K  N  C  N  T  G  D  Y  E  P  Q  R  K  F  T  F 


MUSCLE (3.6) multiple sequence alignment


Dropse          -----GTRAGRIAVCWGILTAGGVYAFVLSKQSVDSRGYESMGVGERMRKANPGGLDFFF
Dromel          ---MSLGNAGRIAVCWTVLTVGGVYAFVLSKRSVENRRYESMRVRERMRKANQGDYDSSA
Drowil          HYRTSFGPEFPGSACWAILTVGGVYAFVLSKRSVETRRYESMQVRERMRKANKGDYDYTT
Drovir          ----------NCVFIRAFLTVGGVYAFVLSKRSVEGRRFETLRVRERMKKANHGEYDHTI
Anogam          ---MRLGHLGKIGIGWGIISVLGIGAFVASKNSVDKNRYENMKIRERMRQSNVGQYEVK-
Aedaeg          ---MRLNHLAKIGIGWGFITVAGISGFVYSKRTVDKNRYENMKIRERMRKSNEGEYLAE-
Ixosca          ---MRVGTVRRITIAWALVTVAGIGSFVYAKRLVDKQRYEAMKVRERMKNCNTGDYE---
                               . .::. *: .** :*. *: . :* : : ***.:.* *      

Dropse          -FERGFD-
Dromel          ASDRRFDY
Drowil          ASDRRFE-
Drovir          -SDRRFD-
Anogam          -EARRFDA
Aedaeg          -NARRYQS
Ixosca          -PQRKFTF
                   * :  


>Dromel CG9878_FBtr0071676 mORF Tim10
 M  A  L  P  Q  I  S  T  A  D  Q  A  K  L  Q  L  M  Q  E  M  E  I  E  M  M  S  D  L  Y  N  R  M  T  N  A  C  H  K  K  C  I  P  P  R  Y  S  E  S  E  L  G  K  G  E  M  V  C  I  D  R  C  V  A  K  Y  L  D  I  H  E  K  I  G  K  K  L  T  A  M  S  M  Q  D  E  E  L  M  K  K  M  S  S 

>Dropse DR154793 mORF
 M  D  M  S  Q  I  S  P  A  D  Q  A  K  V  Q  V  M  Q  E  M  E  I  E  M  I  S  D  L  Y  N  R  M  T  A  A  C  P  K  K  C  I  P  P  R  F  L  E  L  E  L  G  K  G  G  M  V  C  I  D  R  C  G  G  K  Y  L  D  I  H  G  H  F  G  K  K  L  T  A  I  S  M  Q  E  A  E  F  M  K  N  M  T  S 

>Drowil EB486152 mORF
 M  A  M  P  Q  I  S  A  A  D  Q  A  K  L  Q  L  M  Q  E  M  E  I  E  M  M  S  D  L  Y  N  R  M  T  N  A  C  H  K  K  C  I  P  P  R  Y  S  E  S  E  L  G  K  G  E  M  V  C  I  D  R  C  V  A  K  Y  L  D  I  H  E  K  I  G  K  K  L  T  A  M  S  M  Q  D  E  E  L  M  K  K  M  S  N 

>Drovir EB569725 mORF
 M  A  M  P  Q  I  S  V  A  D  Q  A  K  L  Q  L  M  Q  E  M  E  I  E  M  M  S  D  L  Y  N  R  M  T  N  A  C  H  K  K  C  I  P  P  R  Y  G  E  S  E  L  G  K  G  E  M  V  C  I  D  R  C  V  A  K  Y  L  D  I  H  E  K  I  G  K  K  L  T  A  M  S  M  Q  D  E  E  L  I  K  K  M  S  S 

>Anogam ENSANGT00000016855 mORF
 M  S  M  P  Q  L  D  A  A  Q  Q  A  K  L  Q  L  M  Q  E  M  E  I  E  M  M  S  D  L  Y  S  R  M  T  Q  A  C  H  K  K  C  I  P  P  K  Y  A  D  S  E  L  G  K  G  E  S  V  C  I  D  R  C  V  A  K  Y  L  E  V  H  E  R  I  G  K  K  L  T  A  M  S  A  Q  D  E  D  L  K  K  K  M  G  V 

>Aedaeg DV257170 mORF
 M  S  M  P  Q  M  D  A  A  Q  Q  A  K  L  Q  L  M  Q  E  M  E  I  E  M  M  S  D  L  Y  S  R  M  T  Q  A  C  H  K  K  C  I  P  P  K  Y  S  D  A  E  L  G  K  G  E  S  V  C  L  D  R  C  V  A  K  Y  L  E  I  H  E  R  I  G  K  K  L  T  A  M  S  A  Q  D  D  D  L  K  K  K  M  G  V 

>Ixosca AF483733 mORF black-legged tick
 M  A  G  N  I  Q  L  D  P  S  K  L  Q  L  V  A  D  L  E  I  E  M  M  S  D  M  Y  N  R  M  T  A  A  C  Q  K  K  C  I  P  T  K  Y  K  E  P  D  L  S  K  G  E  S  V  C  L  D  R  C  V  A  K  Y  L  D  I  H  E  R  I  G  K  K  L  T  T  L  S  M  Q  D  E  E  L  M  K  K  M  Q  E  Q  Q  A  T  A  Q  T  Q  T  K 


MUSCLE (3.6) multiple sequence alignment


Ixosca          --MAGNIQLDPSKLQLVADLEIEMMSDMYNRMTAACQKKCIPTKYKEPDLSKGESVCLDR
Dropse          MDMSQISPADQAKVQVMQEMEIEMISDLYNRMTAACPKKCIPPRFLELELGKGGMVCIDR
Drovir          MAMPQISVADQAKLQLMQEMEIEMMSDLYNRMTNACHKKCIPPRYGESELGKGEMVCIDR
Dromel          MALPQISTADQAKLQLMQEMEIEMMSDLYNRMTNACHKKCIPPRYSESELGKGEMVCIDR
Drowil          MAMPQISAADQAKLQLMQEMEIEMMSDLYNRMTNACHKKCIPPRYSESELGKGEMVCIDR
Anogam          MSMPQLDAAQQAKLQLMQEMEIEMMSDLYSRMTQACHKKCIPPKYADSELGKGESVCIDR
Aedaeg          MSMPQMDAAQQAKLQLMQEMEIEMMSDLYSRMTQACHKKCIPPKYSDAELGKGESVCLDR
                  :.     : :*:*:: ::****:**:*.*** ** *****..: : :*.**  **:**

Ixosca          CVAKYLDIHERIGKKLTTLSMQDEELMKKMQEQQATAQTQTK
Dropse          CGGKYLDIHGHFGKKLTAISMQEAEFMKNMTS----------
Drovir          CVAKYLDIHEKIGKKLTAMSMQDEELIKKMSS----------
Dromel          CVAKYLDIHEKIGKKLTAMSMQDEELMKKMSS----------
Drowil          CVAKYLDIHEKIGKKLTAMSMQDEELMKKMSN----------
Anogam          CVAKYLEVHERIGKKLTAMSAQDEDLKKKMGV----------
Aedaeg          CVAKYLEIHERIGKKLTAMSAQDDDLKKKMGV----------
                * .***::* .:*****::* *: :: *:*            


////


>Dromel CG9924_FBtr0082871 uORF
 M  N  A  P  L  F  G  A  F  R  F  V  V  L  S  M  R  L  C  L  V  H  R  F  N 

>Drovir EB563704 uORF
 M  R  A  A  H  F  G  A  F  R  F  V  I  S  V  C  L  C  L  C  L  R  V  C  L  V  S  V  S  F 


MUSCLE (3.6) multiple sequence alignment


Dromel          MNAPLFGAFRFVV-----LSMRLCLVHRFN
Drovir          MRAAHFGAFRFVISVCLCLCLRVCLVSVSF
                *.*. *******:     *.:*:***    


>Dromel CG9924_FBtr0082871 mORF
 M  D  L  I  Q  E  P  R  L  P  V  N  E  C  Q  A  S  Q  T  A  R  V  T  S  N  L  H  A  S  S  S  T  M  A  V  S  R  V  P  S  P  P  L  P  E  V  N  T  P  V  A  E  N  W  C  Y  T  Q  V  K  V  V  K  F  S  Y  M  W  T  I  N  N  F  S  F  C  R  E  E  M  G  E  V  L  K  S  S  T  F  S  A  G  A  N  D  K  L  K  W  C  L  R  V  N  P  K  G  L  D  E  E  S  K  D  Y  L  S  L  Y  L  L  L  V  S  C  N  K  S  E  V  R  A  K  F  K  F  S  I  L  N  A  K  R  E  E  T  K  A  M  E  S  Q  R  A  Y  R  F  V  Q  G  K  D  W  G  F  K  K  F  I  R  R  D  F  L  L  D  E  A  N  G  L  L  P  E  D  K  L  T  I  F  C  E  V  S  V  V  A  D  S  V  N  I  S  G  Q  S  N  I  V  Q  F  K  V  P  E  C  K  L  S  E  D  L  G  N  L  F  D  N  E  K  F  S  D  V  T  L  S  V  G  G  R  E  F  Q  A  H  K  A  I  L  A  A  R  S  D  V  F  A  A  M  F  E  H  E  M  E  E  R  K  L  N  R  V  A  I  T  D  V  D  H  E  V  L  K  E  M  L  R  F  I  Y  T  G  K  A  P  N  L  E  K  M  A  D  D  L  L  A  A  A  D  K  Y  A  L  E  K  L  K  V  M  C  E  E  A  L  C  V  N  L  S  V  E  T  A  A  E  T  L  I  L  A  D  L  H  S  A  D  Q  L  K  A  Q  T  I  D  F  I  N  T  H  A  T  D  V  M  E  T  S  G  W  Q  N  M  I  T  T  H  S  H  L  I  A  E  A  F  R  A  L  A  T  Q  Q  I  P  P  I  G  P  P  R  K  R  V  K  M  S 

>Drovir EB563704 mORF
 M  D  L  L  H  E  P  R  L  P  V  N  E  C  Q  A  S  Q  T  A  R  V  T  S  N  L  H  A  S  S  S  T  M  A  V  S  R  V  P  S  P  P  L  P  E  V  N  T  P  V  A  E  N  W  C  Y  T  Q  V  K  V  V  K  F  S  Y  M  W  T  I  N  N  F  S  F  C  R  E  E  M  G  E  V  L  K  S  S  T  F  S  A  G  A  N  D  K  L  K  W  C  L  R  V  N  P  K  G  L  D  E  E  S  K  D  Y  L  S  L  Y  Y  C 


MUSCLE (3.6) multiple sequence alignment


Dromel          MDLIQEPRLPVNECQASQTARVTSNLHASSSTMAVSRVPSPPLPEVNTPVAENWCYTQVK
Drovir          MDLLHEPRLPVNECQASQTARVTSNLHASSSTMAVSRVPSPPLPEVNTPVAENWCYTQVK
                ***::*******************************************************

Dromel          VVKFSYMWTINNFSFCREEMGEVLKSSTFSAGANDKLKWCLRVNPKGLDEESKDYLSLYL
Drovir          VVKFSYMWTINNFSFCREEMGEVLKSSTFSAGANDKLKWCLRVNPKGLDEESKDYLSLY-
                *********************************************************** 

Dromel          LLVSCNKSEVRAKFKFSILNAKREETKAMESQRAYRFVQGKDWGFKKFIRRDFLLDEANG
Drovir          ------------------------------------------------------------
                                                                            

Dromel          LLPEDKLTIFCEVSVVADSVNISGQSNIVQFKVPECKLSEDLGNLFDNEKFSDVTLSVGG
Drovir          ---------YC-------------------------------------------------
                         :*                                                 

Dromel          REFQAHKAILAARSDVFAAMFEHEMEERKLNRVAITDVDHEVLKEMLRFIYTGKAPNLEK
Drovir          ------------------------------------------------------------
                                                                            

Dromel          MADDLLAAADKYALEKLKVMCEEALCVNLSVETAAETLILADLHSADQLKAQTIDFINTH
Drovir          ------------------------------------------------------------
                                                                            

Dromel          ATDVMETSGWQNMITTHSHLIAEAFRALATQQIPPIGPPRKRVKMS
Drovir          ----------------------------------------------
                                                              


////


>Dromel CG9960_CG9958_FBtr007773 uORF
 M  D  S  D  S  T  V  T  S  L  E  E  N  T  E  N  F  C  T  N  P  T  R  D  I  L  A  E  G  I  T  N  L  F  K  P  T  I  E  R  L  D  E  R  V  A  S  T  I  Q  L  Q  A  E  L  R  G  Q  L  D  A  L  A  A  Q  L  R  D  I  E  K  A  Q  S  Q  I  P  E  F  A  D  K  V  K  E  L  L  N  V  K  H  K  V  T  V  I  S  N  V  L  V  T  S  Q  E  R  L  T  G  L  H  K  L  I  E  K  E  Q  R  R  R  Q  A  L  L  D  S  A  L  S  T  N  I  S 

>Dromoj EB612235 uORF
 M  D  K  D  S  D  S  T  V  T  S  L  D  D  Y  T  E  N  F  C  T  N  P  T  R  D  I  L  A  E  G  I  T  N  L  F  K  P  T  I  E  K  L  D  E  R  V  A  S  T  I  Q  L  Q  S  E  L  R  G  Q  L  D  A  L  A  A  Q  L  R  D  I  E  K  A  Q  N  Q  I  P  E  F  A  D  K  V  K  E  L  L  N  V  K  H  K  V  T  I  I  S  N  V  L  S  N  S  Q  E  R  L  T  G  L  H  R  L  I  E  K  E  Q  R  R  R  Q  A  L  L  D  S  A  L  T  T  N  I  S 

>Drovir EB559829 uORF
 M  D  K  D  S  D  S  T  V  T  S  I  D  E  N  T  E  N  F  C  S  N  P  T  R  D  I  L  A  E  G  I  T  N  L  F  K  P  T  I  E  K  L  D  E  R  V  A  S  T  I  Q  L  Q  S  E  L  R  G  Q  L  D  A  L  A  A  Q  L  R  D  I  E  K  A  Q  N  Q  I  P  E  F  A  E  K  V  K  E  L  L  N  V  K  H  K  V  T  I  I  N  N  V  L  S  S  S  Q  E  R  L  I  G  L  H  K  L  I  E  K  E  Q  R  R  R  Q  A  L  L  D  S  A  L  S  T  N  I  S 

>Lutlon AM097333 uORF
 M  D  R  D  D  S  E  S  T  T  S  L  E  E  E  N  T  E  N  F  C  D  N  P  T  R  D  T  L  A  E  G  L  M  G  L  F  K  P  A  I  D  Q  L  D  D  K  V  R  T  T  R  V  S  Q  L  E  L  K  E  Q  L  D  K  L  H  E  E  L  K  K  I  Q  E  T  Q  K  T  P  P  E  L  D  A  Y  V  K  K  L  I  N  V  K  H  K  V  T  V  V  T  N  V  L  Q  G  A  Q  D  R  L  N  R  L  H  Q  Q  V  D  R  E  K  L  R  R  K  T  L  L  D  S  E  L  A  T  S  A  P  H  L  G  S  P  E  E  A  A  A  N  A  P  T  N 

>Bommor BJ984898 uORF
 M  D  D  T  E  S  T  T  T  S  A  D  E  N  T  G  N  L  C  D  N  P  T  R  D  T  L  A  E  G  L  L  G  L  L  K  P  T  V  D  Q  L  D  D  R  V  K  A  T  R  I  A  Q  L  E  L  K  Q  Q  I  D  S  L  N  E  E  L  L  K  V  R  E  A  L  N  N  H  P  D  L  D  P  Y  V  K  K  L  I  A  A  K  H  K  V  T  V  V  L  N  V  L  Q  A  S  Q  D  R  I  N  E  I  R  R  M  I  V  K  E  K  S  V  R  T  T  V  V  Q  T  T  L  Q  P  S  P  Q  E  P  E  Q  S  T  S  S  I  A  P  E  Q  G  T  I  N 

>Dapmag DY037346 uORF
 T  S  V  D  G  T  E  D  F  G  D  N  P  T  R  D  S  L  T  E  G  I  L  N  L  L  K  P  T  V  D  C  L  E  N  S  I  K  N  T  R  Q  S  Q  A  E  L  R  N  Q  I  E  N  L  S  V  E  L  K  V  I  A  Q  N  Q  Q  S  P  I  D  L  E  S  Y  I  K  K  L  L  D  A  R  K  R  I  T  I  V  N  S  I  L  Q  N  A  Q  D  R  L  N  K  I  H  Q  L  A  A  K  E  I  V  K  S  Q  S  S  E  N  P  P  H  D  G 


MUSCLE (3.6) multiple sequence alignment


Dapmag          -----------TSVDGTEDFGDNPTRDSLTEGILNLLKPTVDCLENSIKNTRQSQAELRN
Dromel          ---MDSDSTVTSLEENTENFCTNPTRDILAEGITNLFKPTIERLDERVASTIQLQAELRG
Drovir          -MDKDSDSTVTSIDENTENFCSNPTRDILAEGITNLFKPTIEKLDERVASTIQLQSELRG
Dromoj          -MDKDSDSTVTSLDDYTENFCTNPTRDILAEGITNLFKPTIEKLDERVASTIQLQSELRG
Lutlon          MDRDDSESTTSLEEENTENFCDNPTRDTLAEGLMGLFKPAIDQLDDKVRTTRVSQLELKE
Bommor          --MDDTESTTTSADENTGNLCDNPTRDTLAEGLLGLLKPTVDQLDDRVKATRIAQLELKQ
                              : * ::  ***** *:**: .*:**::: *:: :  *   * **. 

Dapmag          QIENLSVELKVIAQNQQSPIDLESYIKKLLDARKRITIVNSILQNAQDRLNKIHQLAAKE
Dromel          QLDALAAQLRDIEKAQSQIPEFADKVKELLNVKHKVTVISNVLVTSQERLTGLHKLIEKE
Drovir          QLDALAAQLRDIEKAQNQIPEFAEKVKELLNVKHKVTIINNVLSSSQERLIGLHKLIEKE
Dromoj          QLDALAAQLRDIEKAQNQIPEFADKVKELLNVKHKVTIISNVLSNSQERLTGLHRLIEKE
Lutlon          QLDKLHEELKKIQETQKTPPELDAYVKKLINVKHKVTVVTNVLQGAQDRLNRLHQQVDRE
Bommor          QIDSLNEELLKVREALNNHPDLDPYVKKLIAAKHKVTVVLNVLQASQDRINEIRRMIVKE
                *:: *  :*  : :  .   ::   :*:*: ..:.:*:: .:*  :*:*:  :..   .*

Dapmag          ------IVKSQSSENP--PHDG------------
Dromel          QRRRQALLDSALSTN-----------------IS
Drovir          QRRRQALLDSALSTN-----------------IS
Dromoj          QRRRQALLDSALTTN-----------------IS
Lutlon          KLRRKTLLDSELATSA--PHLGSPEEAAANAPTN
Bommor          KSVRTTVVQTTLQPSPQEPEQSTSSIAPEQGTIN
                      ::.:    .                   


>Dromel CG9960_CG9958_FBtr007773 mORF
 M  E  T  P  Y  T  D  H  L  S  P  E  D  F  E  H  V  Y  E  P  A  E  D  S  F  L  L  L  D  A  L  E  K  D  L  E  Y  L  D  R  L  Q  P  S  L  C  V  E  L  G  S  G  S  G  V  I  I  T  A  L  A  K  K  L  A  G  F  S  L  C  L  A  T  D  I  N  P  K  A  C  N  A  T  R  R  T  A  T  R  N  G  A  R  L  D  S  I  R  C  S  L  A  D  A  L  R  P  R  S  V  D  V  L  L  F  N  P  P  Y  V  V  T  S  D  E  E  L  Q  T  Q  Q  F  D  S  H  S  E  S  S  T  D  R  N  L  V  F  S  W  A  G  G  Q  D  G  R  R  V  T  D  I  L  L  K  Q  L  D  D  I  L  S  P  R  G  V  L  Y  L  L  L  L  R  E  N  K  P  E  E  I  I  K  Y  L  E  G  L  Q  F  R  A  V  K  F  M  E  R  R  I  P  G  E  H  L  C  I  L  K  V  T  R  Y  L  A  S  S 

>Dromoj EB612235 mORF
 M  E  T  P  H  T  E  H  L  S  S  A  D  Y  E  H  V  Y  E  P  A  E  D  S  F  L  L  L  D  A  L  E  A  D  L  E  F  L  D  T  L  Q  P  R  L  C  L  E  I  G  S  G  S  G  V  I  I  T  A  L  A  K  R  L  A  N  T  S  H  C  L  A  T  D  I  N  P  K  A  C  E  A  T  K  R  T  A  I  R  T  E  L  D  W  I  V  A  L 

>Drovir EB559829 mORF
 M  E  T  P  H  T  E  H  L  S  S  V  D  Y  E  H  V  Y  E  P  A  E  D  S  F  L  L  L  D  A  L  E  S  D  L  K  F  L  D  K  L  Q  P  R  L  C  V  E  I  G  S  G  S  G  I  I  I  T  A  L  A  K  H  F  A  H  A  S  I  C  L  P  R  T  S  I  T  C  L  Q  C  T  N  A  R  R  P  H  G  A  A  C  T  R  T  L  Y 

>Lutlon AM097333 mORF
 M  E  T  P  F  L  T  H  L  T  Q  Q  D  Y  K  F  V  Y  E  A  A  E  D  S  F  L  L  L  D  A  L  E  E  D  L  T  Q  I  R  A  Q  K  P  I  V  C  V  E  I  G  S  G  S  G  V  I  I  T  A  L  A  K  S  L  S  S  S  A  H  C  I  A  I  D  I  N  Q  H  A  C  K  A  T  K  R  T  S  Q  A  N  G  A  T  V  D  V  I  A  M  D  L  L  S  S  Y  R  P  H  S  I  D  L  L  I  F  H  P  P  Y  V  P  T  E  E  N  E  A  D  -  E  G  S  A  T  F  C  R  M  F  T 

>Bommor BJ984898 mORF
 M  E  T  P  H  Q  N  H  I  D  K  A  D  F  D  H  V  Y  E  P  A  E  D  S  F  L  L  I  D  A  I  E  K  D  L  E  N  L  R  S  R  N  P  A  L  C  L  E  V  G  S  G  S  G  V  V  V  T  A  F  G  M  A  F  P  S  T  F  C  I  S  T  D  I  N  F  R  A  C  I  M  S  K  K  T  A  E  Y  N  K  V  I  F  D  S  V  R  M  D  L  A 

>Dapmag DY037346 mORF
 M  M  D  K  I  E  T  P  D  L  S  H  I  S  S  S  D  Y  E  N  V  Y  E  P  A  E  D  S  F  L  M  L  D  A  L  E  S  E  I  P  Y  I  K  A  I  K  P  T  I  C  L  E  I  G  S  G  S  G  I  V  L  T  G  L  A  K  C  L  G  S  G  C  A  Y  F  S  V  D  I  N  S  H  A  A  Q  V  T  R  K  A  A  S  R  N  C  V  S  L  E  V  V  N  C  D  L  V  G 


MUSCLE (3.6) multiple sequence alignment


Dapmag          MMDKIETPDLSHISSSDYENVYEPAEDSFLMLDALESEIPYIKAIKPTICLEIGSGSGIV
Bommor          ----METPHQNHIDKADFDHVYEPAEDSFLLIDAIEKDLENLRSRNPALCLEVGSGSGVV
Lutlon          ----METPFLTHLTQQDYKFVYEAAEDSFLLLDALEEDLTQIRAQKPIVCVEIGSGSGVI
Drovir          ----METPHTEHLSSVDYEHVYEPAEDSFLLLDALESDLKFLDKLQPRLCVEIGSGSGII
Dromel          ----METPYTDHLSPEDFEHVYEPAEDSFLLLDALEKDLEYLDRLQPSLCVELGSGSGVI
Dromoj          ----METPHTEHLSSADYEHVYEPAEDSFLLLDALEADLEFLDTLQPRLCLEIGSGSGVI
                    :***   *:   *:. ***.******::**:* ::  :   :* :*:*:*****::

Dapmag          LTGLAKCLGSGCAYFS-VDINSHAAQVTRKAASRNCVSLEVVNCDLVG------------
Bommor          VTAFGMAFPST-FCIS-TDINFRACIMSKKTAEYNKVIFDSVRMDLA-------------
Lutlon          ITALAKSLSSSAHCIA-IDINQHACKATKRTSQANGATVDVIAMDLLSSYRPHSIDLLIF
Drovir          ITALAKHFAHASICLPRTSITCLQCTNARRPHGAACTRTLY-------------------
Dromel          ITALAKKLAGFSLCLA-TDINPKACNATRRTATRNGARLDSIRCSLADALRPRSVDVLLF
Dromoj          ITALAKRLANTSHCLA-TDINPKACEATKRTAIRTELDWIVAL-----------------
                :*.:.  :      :.  .*.   .  :...                             

Dapmag          ------------------------------------------------------------
Bommor          ------------------------------------------------------------
Lutlon          HPPYVPTEEN--------------------------------------EADEGSATFCRM
Drovir          ------------------------------------------------------------
Dromel          NPPYVVTSDEELQTQQFDSHSESSTDRNLVFSWAGGQDGRRVTDILLKQLDDILSPRGVL
Dromoj          ------------------------------------------------------------
                                                                            

Dapmag          -------------------------------------------------
Bommor          -------------------------------------------------
Lutlon          FT-----------------------------------------------
Drovir          -------------------------------------------------
Dromel          YLLLLRENKPEEIIKYLEGLQFRAVKFMERRIPGEHLCILKVTRYLASS
Dromoj          -------------------------------------------------
                                                                 


////


>Dromel CG10238_FBtr0084782 uORF
 M  N  A  D  G  P  V  V  N  V  H  V  L  F  F  A  K  S  R  E  L  A  N  T  P  R  S  T  V  E  V  P  T  E  I  T  A  T  E  L  L  D  H  L  V  S  K  F  G  L  T  S  I  R  D  N  L  I  L  A  H  N  E  S  Y  I  D  N  L  S  D  R  I  L  F  K  E  G  D  E  L  A  I  I  P  P  L  S  G  G 

>Anogam BX625034 uORF
 M  S  N  T  D  S  V  R  V  K  L  L  F  F  A  K  S  R  E  L  A  G  V  S  G  T  D  D  F  L  V  P  H  A  E  I  K  C  S  E  L  L  D  L  I  C  N  R  Y  N  L  S  I  I  R  N  N  V  I  L  A  H  N  E  Q  Y  C  A  D  L  S  E  T  I  R  I  R  N  G  D  E  L  A  V  I  P  P  I  S  G  G 

>Aedaeg DV345870 uORF
 M  S  Q  G  H  R  S  E  E  V  V  R  V  N  L  L  F  F  A  K  S  R  E  L  V  G  T  S  S  L  D  N  F  P  L  A  T  S  G  G  H  L  S  G  S  A  V  L  G  T  I  C  E  R  F  P  E  L  V  A  I  R  D  S  V  I  I  A  H  N  E  Q  Y  C  E  D  L  T  E  P  I  S  L  A  D  G  D  E  I  A  V  I  P  P  I  A  G  G 

>Helera DT662799 uORF
 M  E  I  K  H  D  V  P  I  K  L  L  F  F  A  Q  S  P  E  L  A  G  T  R  E  A  I  L  H  L  P  T  K  I  S  Y  E  Q  L  L  N  T  I  L  K  N  F  N  L  E  I  I  K  N  N  I  L  L  A  K  N  E  E  V  C  S  D  I  K  D  I  E  L  R  E  S  D  L  I  A  V  I  P  P  L  S  G  G 

>Calsap CV303390 uORF
 M  T  E  R  E  V  S  V  T  V  L  F  F  A  G  A  R  D  L  A  G  V  E  R  A  T  V  T  L  T  A  S  T  T  P  E  Q  L  L  A  E  V  V  R  S  F  G  E  I  T  N  L  R  D  S  L  I  I  S  L  N  Q  E  Y  C  E  P  G  Q  G  L  E  L  S  S  G  D  E  I  A  I  I  P  P  I  S  G  G 

>Taegut DV959401 uORF
 M  R  C  Q  V  S  V  L  Y  F  A  R  S  A  E  L  A  G  L  R  C  E  T  L  S  V  P  Q  E  I  T  S  L  Q  L  W  E  E  I  V  K  V  H  P  R  L  A  L  I  R  D  Q  V  V  F  A  V  R  Q  E  Y  V  L  L  G  D  Q  L  L  V  L  Q  P  G  D  E  V  A  I  I  P  P  I  S  G  G 


MUSCLE (3.6) multiple sequence alignment


Taegut_DV959401      --------MRCQVSVLYFARSAELAGLRC-ETLSVPQ---EITSLQLWEEIVKVHPRLAL
Calsap_CV303390      -----MTEREVSVTVLFFAGARDLAGVER-ATVTLTA---STTPEQLLAEVVRSFGEITN
Helera_DT662799      ----MEIKHDVPIKLLFFAQSPELAGTRE-AILHLPT---KISYEQLLNTILKNF-NLEI
Dromel               ---MNADGPVVNVHVLFFAKSRELANTPR-STVEVPT---EITATELLDHLVSKF-GLTS
Aedaeg               MSQGHRSEEVVRVNLLFFAKSRELVGTSSLDNFPLATSGGHLSGSAVLGTICERFPELVA
Anogam               ----MSNTDSVRVKLLFFAKSRELAGVSGTDDFLVPHA--EIKCSELLDLICNRY-NLSI
                                 : :*:** : :*..      . :.      .   :   :   .  :  

Taegut_DV959401      IRDQVVFAVRQEYVLLGDQLLVLQPGDEVAIIPPISGG
Calsap_CV303390      LRDSLIISLNQEYCEPGQG-LELSSGDEIAIIPPISGG
Helera_DT662799      IKNNILLAKNEEVCSDIKD-IELRESDLIAVIPPLSGG
Dromel               IRDNLILAHNESYIDNLSDRILFKEGDELAIIPPLSGG
Aedaeg               IRDSVIIAHNEQYCEDLTEPISLADGDEIAVIPPIAGG
Anogam               IRNNVILAHNEQYCADLSETIRIRNGDELAVIPPISGG
                     :.:.:::: .:.        : :  .* :*:***::**


>Dromel CG10238_FBtr0084782 mORF
 M  D  H  V  K  L  V  N  D  P  I  D  I  A  H  I  H  Q  L  L  A  D  E  G  C  G  A  S  S  V  F  V  G  T  T  R  D  N  F  Q  G  K  K  V  L  S  L  A  Y  E  A  Y  D  S  M  A  L  K  E  M  N  K  I  C  S  D  L  R  S  K  W  L  D  L  K  H  I  V  I  Y  H  R  L  G  T  V  P  V  C  E  A  S  V  V  I  A  A  S  S  P  H  R  S  E  A  L  E  S  V  S  F  A  I  D  Q  L  K  T  R  V  P  I  W  K  K  E  I  Y  D  G  D  N  D  S  E  W  K  E  N  K  E  S  I  R  P  K  K  S  K  S  G  F  N  Y  A  A  C  P  C  K  V  E  E  S  H  D  V  P  R  T  L  V  Q  I  R  V  N  D  A  E  L  T  K  R  L  E  C  F  V  N  R  K  R  D  E  I  N  S  Q  N  V  I  D  F  K  S  S  F  V  S  S  D  Q  N  L  S  D  S  C  A  R  T  Q  S  T  I  I  K  Q  E  Q  S  N  C  H  L  K  V  R  R  V  N  N  R  C  G  P  Q  Q  M  E  M  R  P  N  Y  E  L  E  L  N  K  L  M  G  S  R  D  G  Q  T  D  P  T  K  E  M  R  K  S  L  P  N  S  R  L  Q  A  I  E  S  Y  M  G  L  T  T  D  N  E  E  N  I  F  S  R  I  K  R  V  E  N  R  L  L  Q  L  E  S  I  S  P  E  Y  R  H  F  T  K  R  E  P  S  S  M  E  A  A  P  P  K  K  S  R  K  K  S  Y  S  A  Q  E  L  S  A  F  I  Q  K  I  K  D  G  S  E  L  S 

>Anogam BX625034 mORF
 M  N  Y  L  K  L  T  F  D  K  L  D  V  G  A  L  N  D  Q  V  A  H  E  S  C  G  A  V  S  L  F  V  G  T  T  R  D  N  F  E  G  K  T  V  V  L  L  E  Y  E  A  Y  E  A  M  A  I  K  T  M  N  L  L  C  E  E  V  R  A  R  W  P  D  V  V  N  I  G  I  H  H  R  L  G  T  V  P  V  K  E  A  S  V  V  I  A  I  S  S  P  H  R  K  S  S  L  E  A  V  H  F  T  I  D  E  L  K  Q  S  V  P  V  W  K  K  E  L  Y  D  G 

>Aedaeg DV345870 mORF
 M  N  Y  L  K  L  T  F  D  K  L  E  V  G  E  I  N  D  L  V  A  H  E  S  C  G  A  I  S  L  F  V  G  T  T  R  D  N  F  D  G  K  T  V  V  L  L  E  Y  E  A  Y  E  A  M  A  L  K  T  M  N  Q  I  C  E  E  L  R  A  R  W  P  D  I  K  H  I  G  I  H  H  R  L  G  T  V  P  V  K  E  A  S  V  V  I  A  V  S  S  P  H 

>Helera_DT662799 uORF
 M  D  H  L  K  L  T  V  D  K  L  S  V  E  T  I  S  D  L  V  V  D  D  S  C  G  A  V  S  V  F  I  G  T  T  R  D  N  F  E  G  K  K  V  L  R  L  E  Y  E  A  Y  E  S  M  A  L  K  A  M  K  G  I  C  N  D  V  R  D  R  W  P  A  V  H  G  I  A  I  Y  H  R  L  G  N  V  P  C  R  E  A  S  V  V  I  A  V  S  S  P  H  R  R  D  S  L  D  A  V  S  F  S  I  D  Q  L  K  A  N  V  P  I  W  K  K  E  V 

>Calsap_CV303390 uORF
 M  D  Y  I  K  L  T  E  E  V  L  S  V  E  A  A  T  S  L  V  T  H  P  S  C  G  A  I  S  L  F  I  G  T  T  R  D  N  F  E  G  K  D  V  V  Q  L  A  Y  E  A  Y  Q  D  M  A  E  K  E  M  R  K  L  C  A  M  A  R  E  K  W  S 

>Taegut_DV959401 uORF
 M  E  E  R  E  D  V  P  K  D  F  I  K  L  K  S  E  K  L  S  V  G  E  V  S  E  L  V  V  S  P  Y  C  G  A  V  S  L  F  I  G  T  T  R  N  N  F  E  G  K  K  V  I  H  L  E  Y  E  A  Y  T  S  M  A  E  T  E  M  K  K  I  C  R  D  V  R  Q  K  W  P  S  V  K  H  I  A  V  H  H  R  L  G  V  V  P  I  T  E  A  S  V  I  I  A  V  S  S  P  H  R  -  -  S  L  E  A  V  M  Y  C  I  N  T 


MUSCLE (3.6) multiple sequence alignment


Calsap_CV303390      --------MDYIKLTEEVLSVEAATSLVTHPSCGAISLFIGTTRDNFEGKDVVQLAYEAY
Dromel               --------MDHVKLVNDPIDIAHIHQLLADEGCGASSVFVGTTRDNFQGKKVLSLAYEAY
Taegut_DV959401      MEEREDVPKDFIKLKSEKLSVGEVSELVVSPYCGAVSLFIGTTRNNFEGKKVIHLEYEAY
Helera_DT662799      --------MDHLKLTVDKLSVETISDLVVDDSCGAVSVFIGTTRDNFEGKKVLRLEYEAY
Anogam               --------MNYLKLTFDKLDVGALNDQVAHESCGAVSLFVGTTRDNFEGKTVVLLEYEAY
Aedaeg               --------MNYLKLTFDKLEVGEINDLVAHESCGAISLFVGTTRDNFDGKTVVLLEYEAY
                              :.:**  : :.:    . :.   *** *:*:****:**:** *: * ****

Calsap_CV303390      QDMAEKEMRKLCAMAREKWS----------------------------------------
Dromel               DSMALKEMNKICSDLRSKWLDLKHIVIYHRLGTVPVCEASVVIAASSPHRSEALESVSFA
Taegut_DV959401      TSMAETEMKKICRDVRQKWPSVKHIAVHHRLGVVPITEASVIIAVSSPHR--SLEAVMYC
Helera_DT662799      ESMALKAMKGICNDVRDRWPAVHGIAIYHRLGNVPCREASVVIAVSSPHRRDSLDAVSFS
Anogam               EAMAIKTMNLLCEEVRARWPDVVNIGIHHRLGTVPVKEASVVIAISSPHRKSSLEAVHFT
Aedaeg               EAMALKTMNQICEELRARWPDIKHIGIHHRLGTVPVKEASVVIAVSSPH-----------
                       ** . *. :*   * .*                                         

Calsap_CV303390      ------------------------------------------------------------
Dromel               IDQLKTRVPIWKKEIYDGDNDSEWKENKESIRPKKSKSGFNYAACPCKVEESHDVPRTLV
Taegut_DV959401      INT---------------------------------------------------------
Helera_DT662799      IDQLKANVPIWKKEV---------------------------------------------
Anogam               IDELKQSVPVWKKELYDG------------------------------------------
Aedaeg               ------------------------------------------------------------
                                                                                 

Calsap_CV303390      ------------------------------------------------------------
Dromel               QIRVNDAELTKRLECFVNRKRDEINSQNVIDFKSSFVSSDQNLSDSCARTQSTIIKQEQS
Taegut_DV959401      ------------------------------------------------------------
Helera_DT662799      ------------------------------------------------------------
Anogam               ------------------------------------------------------------
Aedaeg               ------------------------------------------------------------
                                                                                 

Calsap_CV303390      ------------------------------------------------------------
Dromel               NCHLKVRRVNNRCGPQQMEMRPNYELELNKLMGSRDGQTDPTKEMRKSLPNSRLQAIESY
Taegut_DV959401      ------------------------------------------------------------
Helera_DT662799      ------------------------------------------------------------
Anogam               ------------------------------------------------------------
Aedaeg               ------------------------------------------------------------
                                                                                 

Calsap_CV303390      ------------------------------------------------------------
Dromel               MGLTTDNEENIFSRIKRVENRLLQLESISPEYRHFTKREPSSMEAAPPKKSRKKSYSAQE
Taegut_DV959401      ------------------------------------------------------------
Helera_DT662799      ------------------------------------------------------------
Anogam               ------------------------------------------------------------
Aedaeg               ------------------------------------------------------------
                                                                                 

Calsap_CV303390      ---------------
Dromel               LSAFIQKIKDGSELS
Taegut_DV959401      ---------------
Helera_DT662799      ---------------
Anogam               ---------------
Aedaeg               ---------------
                                    


////


>Dromel CG10570_FBtr0081122 uORF
 M  P  K  I  S  H  T  D  S  K  Q  K  L  L  K  Q  A  R  L  G  K  H  L  S  S  K  K  G  S  R  T  G  N  S  A  N  N  K  E  L  K  V  L  T  L  L  Q  T  V  P 

>Drovir EB562520 uORF
 M  P  K  I  S  K  T  D  T  K  N  K  L  F  K  Q  L  G  L  D  K  S  L  S  C  S  K  G  S  R  T  G  N  S  A  N  N  K  E  L  K  V  L  T  L  L  Q  T  V  P 

>Drogri EB601583 uORF
 M  P  K  I  N  K  T  S  S  K  E  K  L  L  K  Q  L  G  L  D  N  S  L  S  S  S  K  G  S  R  T  G  N  S  A  N  N  K  E  L  K  V  L  T  L  L  Q  T  V  P 


MUSCLE (3.6) multiple sequence alignment


Drogri          MPKINKTSSKEKLLKQLGLDNSLSSSKGSRTGNSANNKELKVLTLLQTVP
Drovir          MPKISKTDTKNKLFKQLGLDKSLSCSKGSRTGNSANNKELKVLTLLQTVP
Dromel          MPKISHTDSKQKLLKQARLGKHLSSKKGSRTGNSANNKELKVLTLLQTVP
                ****.:*.:*:**:**  *.: **..************************


>Dromel CG10570_FBtr0081122 mORF
 M  V  Y  T  E  R  T  D  K  C  L  S  S  T  T  K  D  N  Q  S  T  K  G  Q  N  H  S  K  S  S  S  G  S  G  S  G  S  G  S  G  S  G  S  W  S  S  Q  A  S  S  A  D  K  W  K  Y  N  N  M 

>Drovir EB562520 mORF
 M  V  Y  T  E  R  T  D  L  C  L  S  S  S  K  D  N  A  G  Q  G  K  S  Q  P  K  T  T  S  S  P  S  S  S  S  G  A  W  S  S  Q  A  S  S  A  E  K  W  K  Y  N  N  M  V  K  D  N  R  E  K  F  N  G  M  H  F  S 

>Drogri EB601583 mORF
 M  V  Y  T  E  R  N  D  K  C  L  A  N  S  K  D  K  V  G  Q  N  P  Y  S  S  E  E  K  K  P  Q  S  S  P  S  S  S  G  A  W  S  S  Q  A  S  N  A  E  K  W  K  Y  N  N  M  V  K  D  N  R  D  K  F  N  G  M  H  F  S 


MUSCLE (3.6) multiple sequence alignment


Dromel         MVYTERTDKCLSSTTKDNQSTKGQNHSKSSSGSGSGSGSGSGSWSSQASSADKWKYNNM-
Drogri         MVYTERNDKCLANS----KDKVGQNPYSSEEKKPQSSPSSSGAWSSQASNAEKWKYNNMV
Drovir         MVYTERTDLCLSSS----KDNAGQG--KSQPKTTSSPSSSSGAWSSQASSAEKWKYNNMV
                ******.* **:.:    :.. **.  .*.  . ... *.**:******.*:******* 

Dromel         -------------
Drogri         KDNRDKFNGMHFS
Drovir         KDNREKFNGMHFS


////


>Dromel CG11508_FBtr0088817 uORF
 M  N  D  S  S  D  S  E  Y  E  D  T  E  Y  L  V  F  A  D  F  K  N  H  I  H  P  H  Q  L  K  H  E  D  A  A  I  K  I  I  G  I  E  S  D  T  P  M  A  E  V  N  G  S  I  Y  R  G  R  Y  E  H  S  V  G  T  N  V  F  F  E  K  E  K  D  N  L  A  S  D  P  L  F  E  S  V  C  R  Q  R  Y  Q  Y  V  D  K  S  T  K  V  I  S  F  E  R  V  Y  V  D  N  L  H  Q  E  V  E  K  S  A  E  T  E  E  D  D  Q  T  E  P  K  P  E  S  L  K  L  N  I  T  Y  K  E  A  I  N  K  F  G  E  D  H 

>Drovir EB569898 uORF
 M  A  E  I  N  G  N  I  F  K  G  S  Y  D  M  A  M  G  T  N  V  F  F  E  K  D  T  N  S  V  F  G  D  P  L  Y  E  P  V  C  R  Q  Q  Y  K  Y  V  N  K  S  D  K  V  I  S  F  E  R  V  Y  I  E  G  L  P  Q  D  I  K  P  E  E  E  P  Q  Q  A  E  T  K  P  Q  T  L  K  L  N  I  T  Y  K  E  A  I  E  L  F  A  D  D 

>Glomor DV620389 uORF
 M  S  D  S  E  Y  E  E  E  E  F  L  V  F  A  D  F  N  N  Q  L  S  T  T  E  L  A  K  E  K  P  S  I  K  I  I  G  L  D  E  K  K  P  L  A  E  I  N  G  N  M  F  R  G  T  Y  D  F  A  M  G  T  E  V  F  F  E  K  D  L  N  A  P  P  S  D  P  L  F  E  A  V  C  R  Q  K  Y  K  V  F  G  K  T  N  K  V  I  N  F  Q  R  I  Y  V  G  K  P  V  N  S  D  E  N  M  A  E  V  G  Q  Q  D  D  E  H  F  K  L  N  M  S  Y  E  E  I  I  K  Q  F  P  S  M  K  D  L 


MUSCLE (3.6) multiple sequence alignment


Glomor          ---MSDSEYEEEEFLVFADFNNQLSTTELAKEKPSIKIIGLDEKKPLAEINGNMFRGTYD
Dromel          MNDSSDSEYEDTEYLVFADFKNHIHPHQLKHEDAAIKIIGIESDTPMAEVNGSIYRGRYE
Drovir          ----------------------------------------------MAEINGNIFKGSYD
                                                              :**:**.::.* *:

Glomor          FAMGTEVFFEKDLNAPPSDPLFEAVCRQKYKVFGKTNKVINFQRIYVGKPVNSDENMAEV
Dromel          HSVGTNVFFEKEKDNLASDPLFESVCRQRYQYVDKSTKVISFERVYVDNLHQEVEKSAET
Drovir          MAMGTNVFFEKDTNSVFGDPLYEPVCRQQYKYVNKSDKVISFERVYIEGLPQDIKPEEEP
                 ::**:*****: :   .***:*.****.*: ..*: ***.*:*:*:    :. :   * 

Glomor          GQQDD-----EHFKLNMSYEEIIKQFPSMKDL
Dromel          EEDDQTEPKPESLKLNITYKEAINKFG--EDH
Drovir          QQAET---KPQTLKLNITYKEAIELFA--DD-
                 : :      : :***::*:* *: *   .* 


>Dromel CG11508_FBtr0088817 mORF
 M  D  T  T  Y  I  T  T  N  P  A  L  S  L  R  D  F  L  A  D  Y  Q  K  K  I  S  G  T  A  D  E  V  P  F  F  L  Q  K  N  P  V  L  V  D  V  S  E  S  C  S  L  D  L  I  E  S  P  D  D  S  S  I  A  V  F  Q  P  A  A  D  K  C  R  P  T  F  S  P  P  Q  E  N  Q  H  V  P  S  T  F  T  A  L  S  Q  H  K  D  K  S  R  K  C  P  F  G  R  T  Q  Y  S  H  K  L  N  P  T  P  T  D  S  P  N  L  H  I  D  A  C  G  E  L  E  L  T  V  R  L  Y  R  P  P  R  A  Y  H  R  G  F  K  V  E  I  P  V  F  A  E  E  F  V  C  L  G  S  N  Y  L  T  E  L  R  D  K  I  S  C  V  C  N  G  K  R  F  V  D  I  S  D  D  P  D  A  P  L  P  S  I  D  T  N  P  G  Y  F  F  I  N  D  T  F  Y  N  D  Q  R  N  P  D  N  P  D  Y  S  K  T  V  L  Q  W  A  A  R  A  N  G  V  N  G  E  T  L  K  V  E  S  M  E  G  K  R  F  I  D  L  T  V  S  P  G  S  P  L  H  Y  L  H  H  G  N  C  E  H  L  F  V  I  S  Q  V  E  V  L  T  P  L  S  K  R  P  D  R  S  L  Y  P  Y  P  H  A  F  S  T  F  N  R  R  T  C  Y  M  C  G  I  R  S  Y  S  F  I  V  N  Q  S  R  R  Q  L  H  D  P  S  Y  L  C  R  R  C  F  L  S  F  F  Y  V  D  G  V  K  L  G  Q  F  K  A  Y  R  M  Y  D  H  V  E  L  E  G  E  E  E  D  I  K  Q  Q  N  L  P  S 

>Drovir EB569898 mORF
 M  E  N  V  L  E  P  P  Q  P  S  I  N  L  R  Q  F  L  E  E  Y  S  Q  K  L  A  N  P  A  E  K  P  L  N  N  D  L  F  Y  F  V  P  K  P  P  V  S  P  D  V  A  A  S  C  S  L  A  L  L  S  A  P  D  D  N  V  V  N  P  F  E  P  G  A  E  I  Q  R  P  N  V  T  K  P  Q  M  D  Q  Y  V  P  K  T  Y  T 

>Glomor DV620389 mORF
 M  E  D  I  L  G  Q  A  M  R  P  P  I  N  L  K  E  F  L  K  N  Y  Q  D  E  L  K  P  P  Y  T  L  P  V  T  E  V  K  L  Q  K  S  M  R  L  L  E  D  H  D  R  F  Q  E  A  Q  E  N  C  S  L  E  L  L  E  A  F  D  D  A  R  V  T  D  F  I  P  G  F  T  E  L  P  R  K  S  V  T  E  L  P  T 


MUSCLE (3.6) multiple sequence alignment


Glomor          MEDILGQAMRPPINLKEFLKNYQDELKPPYTLPVTEVKLQKSMRLLEDHDRFQEAQENCS
Dromel          MDTTY-ITTNPALSLRDFLADYQKKISGTAD---------EVPFFLQKNPVLVDVSESCS
Drovir          MENVL-EPPQPSINLRQFLEEYSQKLANPAEKPLNN----DLFYFVPKPPVSPDVAASCS
                *:     . .*.:.*.:** :*..::  .           .   :: .     :.  .**

Glomor          LELLEAFDDARVTDFIPGFTELPRKSVTE------LPT----------------------
Dromel          LDLIESPDDSSIAVFQPA-ADKCRPTFSPPQENQHVPSTFTALSQHKDKSRKCPFGRTQY
Drovir          LALLSAPDDNVVNPFEPG-AEIQRPNVTKPQMDQYVPKTYT-------------------
                * *:.: **  :  * *. ::  * ..:       :*.                      

Glomor          ------------------------------------------------------------
Dromel          SHKLNPTPTDSPNLHIDACGELELTVRLYRPPRAYHRGFKVEIPVFAEEFVCLGSNYLTE
Drovir          ------------------------------------------------------------
                                                                            

Glomor          ------------------------------------------------------------
Dromel          LRDKISCVCNGKRFVDISDDPDAPLPSIDTNPGYFFINDTFYNDQRNPDNPDYSKTVLQW
Drovir          ------------------------------------------------------------
                                                                            

Glomor          ------------------------------------------------------------
Dromel          AARANGVNGETLKVESMEGKRFIDLTVSPGSPLHYLHHGNCEHLFVISQVEVLTPLSKRP
Drovir          ------------------------------------------------------------
                                                                            

Glomor          ------------------------------------------------------------
Dromel          DRSLYPYPHAFSTFNRRTCYMCGIRSYSFIVNQSRRQLHDPSYLCRRCFLSFFYVDGVKL
Drovir          ------------------------------------------------------------
                                                                            

Glomor          ----------------------------
Dromel          GQFKAYRMYDHVELEGEEEDIKQQNLPS
Drovir          ----------------------------
                                            


////


>Dmel CG11989_FBtr0076348 uORF Ard1
 M  S  L  Q  T  G  L  A  F  I  F  T  I  L  A  S  V  S  I  V  A  A  I  I  L  L  G  W  F  L  I  W  K  A  F  L  S  K  F  R  L  V  R  E  L  L  G  Q  E  E  P  E  D  Q  Q  P  L  A  W  D  H  Q  N  Q  Q  P  H  H  H  G  R  A  R  K  A  R  R  D 

>Dvir NM_168392_UCB uORF
 M  S  L  Q  T  G  L  A  F  I  F  T  I  L  A  S  V  S  I  V  A  A  I  I  L  L  E  F  R  L  V  R  E  L  L  G  Q  E  E  P  E  E  Q  Q  L  V  G  G  E  Q  N  Q  N  A  R  A  R  K  A  R  R  D 

>Dmoj EB602353 uORF
 M  S  I  Q  T  G  L  A  F  I  F  T  I  L  A  S  V  S  I  V  A  A  I  I  L  L  G  W  F  L  I  W  K  A  F  L  S  K  F  R  L  V  R  E  L  L  G  Q  E  E  L  E  E  P  Q  L  V  G  G  E  Q  N  Q  N  V  R  A  R  K  A  R  R  D 

>Gmor DV617607 mORF Glossina morsitans
 M  I  I  M  S  V  A  T  T  L  A  L  I  F  T  V  F  A  S  I  C  I  V  A  A  I  I  L  L  G  W  F  L  I  W  K  T  F  L  S  K  F  R  L  V  R  E  L  L  G  H  S  N  S  E  E  S  E  P  T  V  G  E  S  N  L  S  S  A  A  Q  S  H  L  K  A  R  K  L  R  K  D 

>Agam ENSANGT00000007006 uORF
 M  N  V  Q  D  G  W  Y  L  V  W  K  L  F  L  S  R  F  K  L  V  R  E  L  L  G  I  A  Q  S  N  E  H  S  P  V  H  S  A  T  G  R  D  Y  S  T  A  T  G  S  S  G  V  V  G  G  G  S  S  I  I  G  G  S  I  N  A  D  N  R  S  R  T  R  K  V  R  R  D 

>Aaeg DV238179 uORF
 G  T  R  N  F  Q  E  G  L  I  A  A  F  S  V  V  A  S  L  L  I  V  L  V  V  V  C  L  G  W  Y  L  V  W  K  L  F  L  S  R  F  K  L  V  R  E  L  L  G  L  K  Q  S  T  D  S  P  T  Y  A  E  N  L  S  G  E  G  A  S  S  K  T  R  N  A  R  K  V  R  R  D 

>Mper EE261505 uORF Myzus persicae
 M  E  W  L  F  V  L  A  S  V  A  A  S  F  I  V  V  I  F  F  I  L  I  G  W  C  L  V  W  K  L  Y  L  S  K  F  K  L  V  R  E  L  L  S  Q  Q  T  P  E  V  N  S  P  N  K  T  Q  K  T  L 


MUSCLE (3.6) multiple sequence alignment


Mper            ------MEWLFVLASVAASFIVVIFFILIGWCLVWKLYLSKFKLVRELLSQQTPEV----
Gmor            MIIMSVATTLALIFTVFASICIVAAIILLGWFLIWKTFLSKFRLVRELLGHSNSEE----
Dmel            ---MSLQTGLAFIFTILASVSIVAAIILLGWFLIWKAFLSKFRLVRELLGQEEPED----
Dvir            ---MSLQTGLAFIFTILASVSIVAAIILLE-----------FRLVRELLGQEEPEE----
Dmoj            ---MSIQTGLAFIFTILASVSIVAAIILLGWFLIWKAFLSKFRLVRELLGQEELEE----
Agam            ---MNVQD---------------------GWYLVWKLFLSRFKLVRELLGIAQSNEHSPV
Aaeg            -GTRNFQEGLIAAFSVVASLLIVLVVVCLGWYLVWKLFLSRFKLVRELLGLKQSTD-SPT
                                                         *.******.          

Mper            ---------------------------------NSPNKTQKTL
Gmor            -------------SEPTVGESNL----SSAAQSHLKARKLRKD
Dmel            -------------QQPLAWDHQN-----QQPHHHGRARKARRD
Dvir            --------------QQLVGGEQN---------QNARARKARRD
Dmoj            --------------PQLVGGEQN---------QNVRARKARRD
Agam            HSATGRDYSTATGSSGVVGGGSSIIGGSINADNRSRTRKVRRD
Aaeg            Y------------AENLSGEGAS--------SKTRNARKVRRD
                                                     .. .  


>Dmel CG11989_FBtr0076348 mORF Ard1
 M  N  I  R  C  A  K  P  E  D  L  M  T  M  Q  H  C  N  L  L  C  L  P  E  N  Y  Q  M  K  Y  Y  F  Y  H  G  L  T  W  P  Q  L  S  Y  V  A  V  D  D  K  G  A  I  V  G  Y  V  L  A  K  M  E  E  P  E  P  N  E  E  S  R  H  G  H  I  T  S  L  A  V  K  R  S  Y  R  R  L  G  L  A  Q  K  L  M  N  Q  A  S  Q  A  M  V  E  C  F  N  A  Q  Y  V  S  L  H  V  R  K  S  N  R  A  A  L  N  L  Y  T  N  A  L  K  F  K  I  I  E  V  E  P  K  Y  Y  A  D  G  E  D  A  Y  A  M  R  R  D  L  S  E  F  A  D  E  D  Q  A  K  A  A  K  Q  S  G  E  E  E  E  K  A  V  H  R  S  G  G  H  G  H  S  H  N  H  S  G  H  D  G  H  C  C 

>Dvir NM_168392_UCB mORF
 M  N  I  R  C  A  K  P  E  D  L  M  T  M  Q  H  C  N  L  L  C  L  P  E  N  Y  Q  M  K  Y  Y  F  Y  H  G  L  T  W  P  Q  L  S  Y  V  A  E  D  D  K  G  G  I  V  G  Y  V  L  A  K  M  E  E  P  E  P  G  E  E  S  K  H  G  H  I  T  S  L  A  V  K  R  S  Y  R  R  L  G  L  A  Q  K  L  M  N  Q  A  S  Q  A  M  V  E  C  F  N  A  Q  Y  V  S  L  H  V  R  K  S  N  R  A  A  L  N  L  Y  T  N  S  L  K  F  K  I  I  E  V  E  P  K  Y  Y  A  D  G  E  D  A  Y  A  M  R  R  D  L  C  E  F  A  D  D  D  K  P  K  I  K  E  G  G  D  E  H  S  S  T  E  N  K  H  T  H  R  G  G  A  H  N  H  S  G  H  D  G  H  C  C 

>Dmoj EB602353 mORF
 M  N  I  R  C  A  K  P  E  D  L  M  T  M  Q  H  C  N  L  L  C  L  P  E  N  Y  Q  M  K  Y  Y  F  Y  H  G  L  T  W  P  Q  L  S  Y  V  A  E  D  D  K  G  N  I  V  G  Y  V  L  A  K  M  E  E  P  E  P  G  E  E  S  K  H  G  H  I  T  S  L  A  V  K  R  S  Y  R  R  L  G  L  A  Q  K  L  M  T  R  P  H  R  A  W  S  S  C  L  C  S  V  R  S  L  H  F  A  K  H  R  A  A  S  S  V  P  T  R 

>Gmor DV617607 mORF Glossina morsitans
 M  N  I  R  C  A  K  P  E  D  L  M  T  M  Q  H  C  N  L  L  C  L  P  E  N  Y  Q  M  K  Y  Y  F  Y  H  G  L  T  W  P  Q  L  S  Y  V  A  E  D  D  K  G  N  I  V  G  Y  V  L  A  K  M  E  E  P  E  S  G  E  D  S  K  R  G  H  I  T  S  L  A  V  K  R  S  Y  R  R  L  G  L  A  Q  K  L  M  N  Q  A  S  Q  A  M  V  E  C  F  D  A  Q  Y  V  S  L  H  V  R  K  S  N  R  A  A  L  N  L  Y  T  N  T  L  K  F  K  I  I  E  I  E  P  K  Y  Y 

>Agam ENSANGT00000007006 mORF
 M  N  I  R  C  A  K  P  E  D  L  M  N  M  Q  H  C  N  L  L  C  L  P  E  N  Y  Q  M  K  Y  Y  F  Y  H  G  L  T  W  P  Q  V  S  Y  V  A  E  D  D  K  G  N  I  V  G  Y  V  L  A  K  M  E  E  P  E  P  G  E  E  S  T  H  G  H  I  T  S  L  A  V  K  R  S  Y  R  R  L  G  L  A  Q  K  L  M  N  Q  A  S  K  A  M  V  E  C  F  N  A  Q  Y  V  S  L  H  V  R  K  S  N  R  A  A  L  N  L  Y  T  N  S  L  G  F  K  I  L  E  I  E  P  K  Y  Y  A  D  G  E  D  A  Y  S  M  R  R  D  L  S  E  L  V  N  N  S  D  R  P  P  A  E  R  N  E  L  N  D  V  G  G  D  D  R  I  I  T  N  R  Q  K 

>Aaeg DV238179 mORF
 M  N  I  R  C  A  K  P  E  D  L  M  N  M  Q  H  C  N  L  L  C  L  P  E  N  Y  Q  M  K  Y  Y  F  Y  H  G  L  T  W  P  Q  L  S  Y  V  A  E  D  D  K  G  N  I  V  G  Y  V  L  A  K  M  E  E  P  E  P  G  E  E  S  T  H  G  H  I  T  S  L  A  V  K  R  S  Y  R  R  L  G  L  A  Q  K  L  M  N  Q  A  S  H  A  M  V  E  C  F  N  A  Q  Y  V  S  L  H  V  R  K  S  N  R  A  A  L  N  L  Y  T  N  S  L  G  F  R  I  L  E  I  E  P  K  Y  Y  A  D  G  E  D  A  Y  S  M  R  R  D  L  A  E  L  A  E  L  Y  G  A  G  R  E  H  S  D  A  V  I  S  N  H  T  G  G  S  H  A  G  H  D  G  H  C  C 

>Mper EE261505 mORF Myzus persicae
 M  N  I  R  C  A  K  P  D  D  L  M  N  M  Q  H  C  N  L  L  C  L  P  E  N  Y  Q  M  K  Y  Y  F  Y  H  G  L  S  W  P  Q  L  S  Y  V  G  E  D  E  K  G  N  I  V  G  Y  V  L  A  K  M  E  E  D  C  E  D  N  P  H  G  H  I  T  S  L  A  V  K  R  S  H  R  R  L  G  L  A  Q  K  L  L  D  Q  A  A  R  A  M  V  E  C  F  Q  A  K  Y  V  S  L  H  V  R  K  S  N  R  A  A  L  N  L  Y  T  N  T  L  K  F  T  I  S  E  I  E  P  K  Y  Y  A  D  G  E  D  A  Y  A  M  K  K  D  L  S  H  F  T  L  M  C  A  D  D  E  I  P  S  S  D  C  L  S  N  A  M  K  K 


MUSCLE (3.6) multiple sequence alignment


Dmoj            MNIRCAKPEDLMTMQHCNLLCLPENYQMKYYFYHGLTWPQLSYVAEDDKGNIVGYVLAKM
Mper            MNIRCAKPDDLMNMQHCNLLCLPENYQMKYYFYHGLSWPQLSYVGEDEKGNIVGYVLAKM
Aaeg            MNIRCAKPEDLMNMQHCNLLCLPENYQMKYYFYHGLTWPQLSYVAEDDKGNIVGYVLAKM
Agam            MNIRCAKPEDLMNMQHCNLLCLPENYQMKYYFYHGLTWPQVSYVAEDDKGNIVGYVLAKM
Dmel            MNIRCAKPEDLMTMQHCNLLCLPENYQMKYYFYHGLTWPQLSYVAVDDKGAIVGYVLAKM
Dvir            MNIRCAKPEDLMTMQHCNLLCLPENYQMKYYFYHGLTWPQLSYVAEDDKGGIVGYVLAKM
Gmor            MNIRCAKPEDLMTMQHCNLLCLPENYQMKYYFYHGLTWPQLSYVAEDDKGNIVGYVLAKM
                ********:***.***********************:***:***. *:** *********

Dmoj            EEPEPGEESKHGHITSLAVKRSYRRLGLAQKLMTRPHRAWSSCL-CSVRSLHFAK-HRAA
Mper            E--EDCEDNPHGHITSLAVKRSHRRLGLAQKLLDQAARAMVECFQAKYVSLHVRKSNRAA
Aaeg            EEPEPGEESTHGHITSLAVKRSYRRLGLAQKLMNQASHAMVECFNAQYVSLHVRKSNRAA
Agam            EEPEPGEESTHGHITSLAVKRSYRRLGLAQKLMNQASKAMVECFNAQYVSLHVRKSNRAA
Dmel            EEPEPNEESRHGHITSLAVKRSYRRLGLAQKLMNQASQAMVECFNAQYVSLHVRKSNRAA
Dvir            EEPEPGEESKHGHITSLAVKRSYRRLGLAQKLMNQASQAMVECFNAQYVSLHVRKSNRAA
Gmor            EEPESGEDSKRGHITSLAVKRSYRRLGLAQKLMNQASQAMVECFDAQYVSLHVRKSNRAA
                *  *  *:. .***********:*********: .. .*  .*: ..  ***. * :***

Dmoj            SSVPTR------------------------------------------------------
Mper            LNLYTNTLKFTISEIEPKYYADGEDAYAMKKDLSHF--------TLMCADDEIPSSDCLS
Aaeg            LNLYTNSLGFRILEIEPKYYADGEDAYSMRRDLAEL--------AELYGAGREHSDAVIS
Agam            LNLYTNSLGFKILEIEPKYYADGEDAYSMRRDLSELVNNSDRPPAERNELNDVGGDDRII
Dmel            LNLYTNALKFKIIEVEPKYYADGEDAYAMRRDLSEFADEDQAKAAKQSGEEEEKAVHRSG
Dvir            LNLYTNSLKFKIIEVEPKYYADGEDAYAMRRDLCEFADDDKPK-IKEGGDEHSSTENKHT
Gmor            LNLYTNTLKFKIIEIEPKYY----------------------------------------
                 .: *.                                                      

Dmoj            ----------------
Mper            NAMKK-----------
Aaeg            NHTGG-SHAGHDGHCC
Agam            TNRQK-----------
Dmel            GHGHSHNHSGHDGHCC
Dvir            HRGGAHNHSGHDGHCC
Gmor            ----------------
                                


////


>Dromel CG12016_FBtr0073063 uORF
 M  A  S  N  A  Q  L  G  K  I  I  L  I  S  A  I  A  V  F  F  Y  Y  F  F  W  V  A  V  L  P  F  M  L  I  D  E  G  N  P  I  R  L  F  F  P  P  L  K  Y  A  F  I  V  P  T  V  F  G  V  I  F  L  G  G  I  A  A  F  S  F  Y  H  I  W  S  L  R  V  K  R  D 

>Droana EB593699 uORF
 M  A  S  N  A  Q  L  G  K  F  I  L  S  A  A  I  F  A  F  S  Y  Y  F  F  W  V  A  V  L  P  F  M  L  I  D  E  A  N  P  I  R  L  F  F  P  P  L  K  Y  A  F  I  V  P  T  V  F  G  V  I  F  L  G  G  I  A  A  F  S  F  Y  H  I  W  S  L  K  V  K  R  D 

>Glomor DV617976 uORF
 M  A  S  D  A  N  V  G  K  I  V  F  V  I  A  V  S  V  F  L  Y  Y  F  F  W  V  S  I  L  P  F  M  L  I  D  E  G  N  L  I  H  S  F  F  P  P  L  K  Y  A  F  I  L  P  A  T  F  G  V  V  F  L  G  G  I  A  I  F  T  L  Y  H  I  W  D  F  I  T  A 

>Aedaeg DV362911 uORF
 M  A  S  N  A  L  L  G  K  L  I  L  A  L  T  L  A  V  F  L  Y  Y  F  F  W  V  G  V  L  P  F  M  V  I  D  S  S  E  D  N  W  I  Y  S  L  F  P  E  T  K  F  A  F  M  V  P  A  V  F  G  V  L  L  I  G  G  L  S  V  F  T  L  Y  H  L  K  G  Q  L  R  A  S  S  D 

>Anogam ENSANGT00000020232 uORF
 M  A  S  N  A  A  L  G  K  L  I  L  A  A  T  F  S  A  F  L  Y  Y  V  L  W  I  A  V  L  P  F  I  V  I  D  A  R  D  E  S  W  I  Y  A  L  F  P  P  M  K  F  A  F  L  V  P  A  L  F  G  V  V  L  L  G  G  L  S  A  F  S  L  Y  H  L  R  D  H  L  G  A  R  F  I  R  P  Q 

>Bommor CK535921 uORF
 M  Y  M  D  I  P  D  A  V  V  G  K  F  I  L  I  S  T  A  T  L  F  I  L  T  T  L  W  I  N  T  Y  P  F  W  D  E  D  S  A  V  Y  E  L  I  P  N  P  K  W  F  L  L  F  C  A  V  W  G  L  F  F  I  G  G  L  M  S  F  T  L  Y  H  I  Y  P  Y  L 

>Acypis CN762015 uORF
 M  D  D  F  I  L  G  K  V  I  I  I  I  V  L  T  I  F  A  Y  F  T  C  W  L  F  I  P  P  F  A  D  S  E  S  F  I  Y  Q  L  F  P  S  I  Y  N  A  L  V  M  P  I  S  I  G  V  F  F  I  I  S  L  I  I  Y  T  C  V  A  I  N  N 


MUSCLE (3.6) multiple sequence alignment


Acypis          ----MDDFILGKVIIIIVLTIFAYFTCWLFIPPF--AD--SESFIYQLFPSIYNALVMPI
Bommor          MYMDIPDAVVGKFILISTATLFILTTLWINTYPF--WD--EDSAVYELIPNPKWFLLFCA
Glomor          ---MASDANVGKIVFVIAVSVFLYYFFWVSILPFMLID--EGNLIHSFFPPLKYAFILPA
Dromel          ---MASNAQLGKIILISAIAVFFYYFFWVAVLPFMLID--EGNPIRLFFPPLKYAFIVPT
Droana          ---MASNAQLGKFILSAAIFAFSYYFFWVAVLPFMLID--EANPIRLFFPPLKYAFIVPT
Anogam          ---MASNAALGKLILAATFSAFLYYVLWIAVLPFIVIDARDESWIYALFPPMKFAFLVPA
Aedaeg          ---MASNALLGKLILALTLAVFLYYFFWVGVLPFMVIDSSEDNWIYSLFPETKFAFMVPA
                      :  :**.::  .   *     *:   **   *  . . :  ::*     ::.  

Acypis          SIGVFFIISLIIYTCVAINN----------
Bommor          VWGLFFIGGLMSFTLYHIYPYL--------
Glomor          TFGVVFLGGIAIFTLYHIWDFIT----A--
Dromel          VFGVIFLGGIAAFSFYHIWSLRV----KRD
Droana          VFGVIFLGGIAAFSFYHIWSLKV----KRD
Anogam          LFGVVLLGGLSAFSLYHLRDHLGARFIRPQ
Aedaeg          VFGVLLIGGLSVFTLYHLKGQLRA---SSD
                  *:.:: .:  ::   :            


>Dromel CG12016_FBtr0073063 mORF
 M  P  Q  W  L  V  I  G  I  S  G  V  T  C  G  G  K  T  T  L  A  H  S  L  H  D  Y  F  K  G  L  R  G  A  P  L  W  N  S  P  Y  T  I  G  E  V  R  L  I  S  Q  D  D  Y  F  L  P  V  E  D  K  R  H  Q  R  N  E  A  L  N  A  I  N  F  E  L  I  T  S  L  D  M  A  K  M  L  N  D  I  A  H  I  I  K  G  R  H  V  A  P  E  P  Q  E  H  L  V  T  Y  A  N  F  E  H  Y  A  Q  Q  F  Q  Q  Q  Y  Q  Y  N  A  N  Y  Y  K  Q  A  N  G  G  V  Y  Q  Y  P  P  Q  Q  H  P  R  H  H  P  H  H  Q  Q  H  H  H  Q  H  H  Q  I  Q  Q  Q  Q  Q  H  I  M  S  I  N  A  Q  I  A  A  Q  L  R  D  K  K  V  N  F  L  L  V  E  G  F  M  I  F  N  Q  P  E  L  L  A  L  C  N  I  K  Y  H  F  H  L  P  Y  E  K  C  F  E  R  R  S  K  R  T  Y  D  P  P  D  V  T  G  Y  F  E  L  C  V  W  P  H  Y  E  K  N  F  S  E  Y  R  D  C  K  D  I  T  F  L  N  G  E  I  A  K  E  K  I  L  A  F  V  L  H  R  I  V  H  Y  F  K  E  R  C  E  V  P  A  P  A  P  V  V  C  P  P  Q  Q  K  R  F  G  M  L  Y  M  G  P  S  N  N  N  V  M  P  S  A  C  P  M  E  Q 

>Droana EB593699 mORF
 M  P  Q  W  L  V  I  G  I  S  G  V  T  C  G  G  K  T  T  L  A  H  S  L  H  D  Y  F  K  G  L  S  G  A  P  L  W  N  S  P  Y  T  I  G  E  V  R  L  L  S  Q  D  D  Y  F  P  F  Q  W  T  I  S  G  I  S 

>Glomor DV617976 mORF
 M  Q  W  L  V  I  G  I  S  G  V  T  C  G  G  K  T  T  L  A  R  S  L  R  D  Y  F  T  S  Q  R  N  S  P  L  W  N  T  S  F  I  I  N  D  V  Q  L  I  S  Q  D  D  Y  F  L  P  V  D  D  L  R  H  K  W  V  E  K  L  N  V  I  N  F  E  L  L  S  S  L  D  M  K  Q  M  L  S  D  I  T  W  T 

>Aedaeg DV362911 mORF
 M  E  T  W  L  V  I  G  I  S  G  V  T  N  G  G  K  T  T  L  A  K  S  L  H  H  Y  F  T  G  H  L  N  K  I  I  F  K  E  N  I  T  M  N  K  V  A  L  I  C  Q  D  D  Y  F  L  P  V  D  S  P  K  H  K  V  I  E  K  L  G  H  I  N  W  E  I  L  S  S  I  D  M  D  K  M  C  H  D  I  M  T  I  L  G  H  K 

>Anogam ENSANGT00000020232 mORF
 M  E  T  W  L  V  I  G  I  S  G  V  T  N  G  G  K  T  T  L  A  K  S  L  E  A  Y  F  T  A  H  L  H  K  T  F  F  K  E  N  L  I  L  N  K  V  V  A  L  C  Q  D  D  Y  F  L  P  V  D  S  P  R  H  E  M  V  K  K  L  N  H  I  N  W  E  I  L  G  S  L  D  M  D  R  M  C  Q  D  I  M  Q  V  L  G  Q  K  F  I  L  Y  N  C  H  Q  L  R  R  A  R  S  D  E  D  S  E  M  G  E  R  V  E  S  M  D  E  F  N  L  F  A  D  H  F  L  S  N  F  L  A  K  Y  D  E  N  G  T  G  S  R  T  T  N  L  I  K  K  S  K  N  E  S  Y  Q  S  M  N  I  K  I  N  V  L  L  L  E  G  F  L  L  F  N  H  S  F  T  R  D  L  C  S  I  K  F  H  I  H  L  P  Y  E  R  C  Y  A  R  R  V  Q  R  V  Y  D  P  P  D  V  V  G  Y  F  E  M  C  V  W  P  L  Y  E  K  H  Y  R  E  F  K  G  R  K  D  I  Y  V  L  N  G  E  I  A  P  D  S  I  F  N  Y  V  L  N  S  I  K  D  L  L 

>Bommor CK535921 mORF
 M  P  G  K  D  G  I  I  I  G  I  S  G  V  T  C  G  G  K  T  T  L  A  N  K  L  K  N  A  L  T  P  V  Y  V  F  H  Q  D  K  Y  F  Y  P  D  D  S  P  K  H  I  K  C  E  G  L  D  H  N  D  Y  D  V  L  S  S  L  D  M  E  T  M  Y 

>Acypis CN762015 mORF
 M  A  K  Q  L  V  I  V  I  A  G  V  T  C  G  G  K  T  T  I  A  N  R  L  T  N  T  F  N  D  I  S  I  L  H  Q  D  D  F  Y  Y  T  K  Y  E  D  H  L  E  S  I  P  E  L  N  Y  H  A  W  D  K  I  S  A  Y  D  M  N  K  M  M  T  A  I  D  S  Q  T  S  N  I  L  V  L  E  G  I  L  L  L  D  D  I  R  I  L  N  L  A  D  L  M  F  F  T  V  L  D  K  Q  I  C  W  D  R  R  V  A  R  T  Y  L  P  P  E  P  P  G  Y  F  E  K  Y  A  W  P  E  Y  E  R  H  L  E  M  I  K  K  K 


MUSCLE (3.6) multiple sequence alignment


Acypis          --MAKQLVIVIAGVTCGGKTTIANRLTN---------------TFNDISILHQDDFYYTK
Bommor          MPGKDGIIIGISGVTCGGKTTLANKLKN---------------ALTPVYVFHQDKYFYPD
Aedaeg          --METWLVIGISGVTNGGKTTLAKSLHHYFTGHLNKIIFKENITMNKVALICQDDYFLPV
Anogam          --METWLVIGISGVTNGGKTTLAKSLEAYFTAHLHKTFFKENLILNKVVALCQDDYFLPV
Glomor          ---MQWLVIGISGVTCGGKTTLARSLRDYFTSQRNSPLWNTSFIINDVQLISQDDYFLPV
Dromel          --MPQWLVIGISGVTCGGKTTLAHSLHDYFKGLRGAPLWNSPYTIGEVRLISQDDYFLPV
Droana          --MPQWLVIGISGVTCGGKTTLAHSLHDYFKGLSGAPLWNSPYTIGEVRLLSQDDYF---
                      ::* *:*** *****:*. *                  :  :  : **.::   

Acypis          YEDHLESIPELNYHAWDKISAYDMNKMMTAIDSQTS------------------------
Bommor          DSPKHIKCEGLDHNDYDVLSSLDMETMY--------------------------------
Aedaeg          DSPKHKVIEKLGHINWEILSSIDMDKMCHDIMTILGHK----------------------
Anogam          DSPRHEMVKKLNHINWEILGSLDMDRMCQDIMQVLGQKFILYNCHQLRRARSDEDSEMGE
Glomor          DDLRHKWVEKLNVINFELLSSLDMKQMLSDITWT--------------------------
Dromel          EDKRHQRNEALNAINFELITSLDMAKMLNDIAHIIKGRHVAPEPQEHLVTYANFEHYAQQ
Droana          ------------PFQWTISGIS--------------------------------------
                               :                                            

Acypis          ------------------------------------------------------------
Bommor          ------------------------------------------------------------
Aedaeg          ------------------------------------------------------------
Anogam          RVESMDEFNLF----------------ADHFLSNFLAKYDENGTGSRTTNLIKKSKNESY
Glomor          ------------------------------------------------------------
Dromel          FQQQYQYNANYYKQANGGVYQYPPQQHPRHHPHHQQHHHQHHQIQQQQQHIMSINAQIAA
Droana          ------------------------------------------------------------
                                                                            

Acypis          -------NILVLEGILLLDDIRILNLADLMFFTVLDKQICWDRRVARTYLPPEPPGYFEK
Bommor          ------------------------------------------------------------
Aedaeg          ------------------------------------------------------------
Anogam          QSMNIKINVLLLEGFLLFNHSFTRDLCSIKFHIHLPYERCYARRVQRVYDPPDVVGYFEM
Glomor          ------------------------------------------------------------
Dromel          QLRDKKVNFLLVEGFMIFNQPELLALCNIKYHFHLPYEKCFERRSKRTYDPPDVTGYFEL
Droana          ------------------------------------------------------------
                                                                            

Acypis          YAWPEYERHLEMIKKK--------------------------------------------
Bommor          ------------------------------------------------------------
Aedaeg          ------------------------------------------------------------
Anogam          CVWPLYEKHYREFKGRKDIYVLNGEIAPDSIFNYVLNSIKDLL-----------------
Glomor          ------------------------------------------------------------
Dromel          CVWPHYEKNFSEYRDCKDITFLNGEIAKEKILAFVLHRIVHYFKERCEVPAPAPVVCPPQ
Droana          ------------------------------------------------------------
                                                                            

Acypis          -------------------------
Bommor          -------------------------
Aedaeg          -------------------------
Anogam          -------------------------
Glomor          -------------------------
Dromel          QKRFGMLYMGPSNNNVMPSACPMEQ
Droana          -------------------------
                                         


////


>Dromel CG12664_FBtr0071349 uORF
 M  Q  S  T  L  R  L  L  C  A  S  S  N  N  N  K  R  S  S  S  K  K  P  P  Q  Q  Q  Q  Q  Q  Q  Q  Q  Q  H  H  H  L  I  R  K 

>Drovir EB568517 uORF
 M  Q  S  T  S  T  L  T  S  L  S  S  Q  S  S  R  I  M  G  L  T  K  Q  Q  Q  Q  E  E  E  E  H  Q  Q  H  L  I  Q  K 


MUSCLE (3.6) multiple sequence alignment


Dromel      MQSTLRLLCASSNNNKRSSSKKPPQQQQQQQQQQHHHLIRK
Drovir      MQSTSTLTSLSSQSSRIMGLTK---QQQQEEEEHQQHLIQK
            ****  * . **:...  . .*   ****:::::::***.*


>Dromel CG12664_FBtr0071349 mORF
 M  F  H  S  L  V  L  M  A  C  A  L  A  A  L  S  V  A  Q  G  A  G  S  A  R  S  K  S  L  P  L  S  L  S  L  S  V  S  V  S  S  S  L  A  S  A  S  S  P  G  A  A  A  D  P  T  A  A  F  T  V  T  A  T  A  P  T  P  A  S  A  P  F  A  G  K  Q  L  N  R  C  R  Q  S  C  Y  Q  Q  L  S  K  D  W  H  Y  C  K  D  S  V  D  C  T  N  C  C  Q  K  L  V  A  P  F  E  L  R  I  L  K  A  Q  R  Q  E  S  L  V  L  T  D  I  G  W  D  E  M  I  A  N  A  S  R  Q  C  L  I  T  W  E  V  S  G  G  G  L  I  G  N  L  L  T  D  T  A  R  A  E  L  S  L  W  P  D  T  V  Y  N  I  Q  V  K  C  K  H  K  L  T  G  L  M  R  R  S  I  K  L  N  V  D  T  S  Q  L  V  G  T  T  T  T  T  T  T  S  K  S  S  I  Q  R  Q  H  L  E  Q  P  V  D  H  T  D  A  L  E  H  S  Q  H  I  R  I  P  R  P  T  D  R  V  Y  I  I  S  A  L  P  T  P  S  E  L  G  G  V  V  Y  P  A  F  G  A  L  A  F  F  L  A  L  L  V  M  F  L  F  L  R  P  Q  R  K  R  F  P  L  D  A  D  S  A  D  T  A  T  L  I  G  R  S  S  S  S  S  R  N  S  M  D  A  S  T  L  H  V 

>Drovir EB568517 mORF
 M  F  Q  S  I  A  L  A  L  V  L  V  T  A  Q  S  V  A  Q  L  P  K  A  N  A  A  I  Q  L  Q  A  T  E  T  Q  A  A  A  A  A  A  A  A  A  A  T  P  F  G  S  K  Q  L  T  R  C  R  Q  S  C  Y  Q  Q  F  A  R  D  W  H  Y  C  T  D  F  V  D  C  K  N  C  W  Q  N  C  Q  R  Q  L  A  P  L 


MUSCLE (3.6) multiple sequence alignment


Dromel      MFHSLVLMACALAALSVAQGAGSARSKSLPLSLSLSVSVSSSLASASSPGAAADPTAAFT
Drovir      MFQSIALALVLVTAQSVAQ---------LPKA-NAAIQLQATETQAAAAAAAA-------
            **:*:.*    ::* ****         ** : . ::.:.:: :.*::..***       

Dromel      VTATAPTPASAPFAGKQLNRCRQSCYQQLSKDWHYCKDSVDCTNCCQKLVAPFELRILKA
Drovir      --------AATPFGSKQLTRCRQSCYQQFARDWHYCTDFVDCKNC---------------
                    *::**..***.*********::.*****.* ***.**               

Dromel      QRQESLVLTDIGWDEMIANASRQCLITWEVSGGGLIGNLLTDTARAELSLWPDTVYNIQV
Drovir      --------------------------------------------------WQN-------
                                                              * :       

Dromel      KCKHKLTGLMRRSIKLNVDTSQLVGTTTTTTTSKSSIQRQHLEQPVDHTDALEHSQHIRI
Drovir      -CQRQLAPL---------------------------------------------------
             *:.:*: *                                                   

Dromel      PRPTDRVYIISALPTPSELGGVVYPAFGALAFFLALLVMFLFLRPQRKRFPLDADSADTA
Drovir      ------------------------------------------------------------
                                                                         

Dromel      TLIGRSSSSSRNSMDASTLHV
Drovir      ---------------------
                                     


////


>Dromel CG12788_CG17767_FBtr0074767 uORF
 M  D  S  N  L  R  N  L  K  D  F  F  T  L  Y  N  K  V  T  E  L  C  F  S  R  C  V  D  N  L  S  Q  R  D  L  G  G  H  E  D  L  C  V  D  R  C  V  T  K  F  A  R  F  N  Q  N  M  M  K  V  Y  V  D  V  Q  T  T  I  N  A  K  R  M  E  E  M  E  E  N  A  R  K  A  E  Q  Q  Q  R  E  Q  E  K  E  R  L  K  E  A  A  A  T  A  V  L  T  P  V  Q  P  P  V  A  G  N  L  S  M 

>Drovir EB556124 uORF
 M  M  K  S  Y  V  D  V  Q  T  K  I  N  A  K  R  M  E  E  V  E  Q  N  A  K  Q  L  E  Q  H  Q  Q  E  E  R  I  K  E  Q  L  K  E  K  E  V  A  A  V  A  A  T  A  V  L  T  P  A  K  L  S  M 

>Anogam CD747020 uORF
 M  Q  T  K  R  K  T  S  V  H  S  S  A  A  R  V  D  Y  E  L  R  N  I  K  D  F  L  Q  L  Y  N  K  I  T  D  M  C  F  N  S  C  V  D  N  L  F  G  R  D  L  T  R  E  E  V  S  C  A  D  N  C  V  L  K  F  T  N  V  N  -  R  L  L  K  V  Y  V  G  V  Q  S  D  I  N  Q  R  R  L  A  E  V  E  T  Q  Q  A  K  M  V  A  E  A  Q  Q  Q  Q  Q  Q  Q  D  Q  Q  A  A  A  A  A  A  A  A  A  A  V  P  A  T  P  E  V  A  T  A  S  N  S  A  E  P  S  V  A 

>Aedaeg DW193591 uORF
 M  D  F  E  L  R  N  L  K  D  F  L  T  L  Y  N  Q  V  T  E  L  C  F  K  S  C  V  D  N  L  F  G  R  E  L  S  G  D  E  I  R  C  T  D  N  C  V  G  K  F  S  S  V  N  Q  R  L  M  Q  V  Y  V  G  V  Q  S  D  I  N  Q  R  R  M  V  E  F  D  A  Q  Q  A  K  L  L  E  A  Q  K  Q  S  E  T  A  P  I  E  P  V  K  T  D  S  G  A  T  T  I  S  T  G  G  T  E  S  A  N  T  T  V  D  S  G  K  V  E  T  V  A  N 


MUSCLE (3.6) multiple sequence alignment


Anogam          MQTKRKTSVHSSAARVDYELRNIKDFLQLYNKITDMCFNSCVDNLFGRDLTREEVSCADN
Aedaeg          ---------------MDFELRNLKDFLTLYNQVTELCFKSCVDNLFGRELSGDEIRCTDN
Dromel          ---------------MDSNLRNLKDFFTLYNKVTELCFSRCVDNLSQRDLGGHEDLCVDR
Drovir          ------------------------------------------------------------
                                                                            

Anogam          CVLKFTNVN-RLLKVYVGVQSDINQRRLAEVETQQAKMVAEAQQQQ---QQQDQQAAAAA
Aedaeg          CVGKFSSVNQRLMQVYVGVQSDINQRRMVEFDAQQAKLLEAQKQSETAPIEPVKTDSGAT
Dromel          CVTKFARFNQNMMKVYVDVQTTINAKRMEEMEENARKAEQQQREQE----KERLKEAAAT
Drovir          -----------MMKSYVDVQTKINAKRMEEVEQNAKQLEQHQQEER---IKEQLKEKEVA
                           ::: **.**: ** .*: *.: :  :     .:.     :       .:

Anogam          AAAAAVPATPEVATASNSAEPSVA
Aedaeg          TISTGGTESANTTVDSGKVETVAN
Dromel          AV-----LTPVQPPVAGNLSM---
Drovir          AVAATAVLTP------AKLSM---
                :       :.       . .    


>Dromel CG12788_CG17767_FBtr0074767 mORF
 M  R  R  I  C  L  V  A  L  I  G  L  P  A  A  G  K  S  S  L  C  S  W  L  L  G  Q  Q  A  A  L  R  V  R  H  I  V  H  L  C  Y  D  D  F  L  D  A  T  P  S  A  D  L  A  Y  K  E  Q  R  G  R  I  F  K  V  I  E  K  L  I  S  A  I  Q  E  D  T  D  W  P  P  Q  V  R  R  I  S  S  S  G  D  Y  N  S  G  R  H  L  I  L  C  D  D  N  F  Y  Y  R  S  M  R  Y  K  L  Y  Q  L  C  R  D  S  G  C  I  F  G  Q  I  Y  M  A  S  S  L  D  S  C  L  Q  A  N  S  L  R  S  D  A  T  R  V  P  V  D  V  V  R  Q  M  N  E  R  L  E  V  P  D  T  S  E  A  W  E  R  N  S  L  T  L  N  G  L  D  M  D  T  T  G  S  A  L  L  A  F  I  A  S  L  L  D  L  P  A  M  E  T  T  L  D  L  P  P  A  V  A  R  G  L  R  Q  D  Q  S  L  V  H  R  L  D  L  L  L  R  T  R  I  G  A  L  L  D  G  L  R  Q  G  E  D  K  R  L  A  G  Q  T  L  N  S  R  R  K  D  I  L  T  K  F  R  T  E  I  G  G  K  Q  I  D  G  D  V  E  G  D  A  L  D  Y  Y  V  N  L  L  N 

>Drovir EB556124 mORF
 M  P  R  I  C  L  L  A  L  I  G  L  P  G  A  G  K  T  R  L  S  N  W  L  L  D  N  P  H  L  L  P  A  G  C  D  A  S  V  L  R  R  H  F  T 

>Anogam CD747020 mORF
 M  A  R  I  C  L  N  V  L  V  G  I  P  G  S  G  K  T  T  Y  C  Q  Q  L  -  C  V  T  G  P  K  V 

>Aedaeg DW193591 mORF
 M  N  K  V  C  F  V  V  L  I  G  I  P  G  A  G  K  T  T  F  C  E  R  F  Q  Q  I  M  L  E  K  Y  S  M  V  K  V  V  H  V  C  F 


MUSCLE (3.6) multiple sequence alignment


Anogam          MARICLNVLVGIPGSGKTTYC---QQLCVTGPKV--------------------------
Aedaeg          MNKVCFVVLIGIPGAGKTTFCERFQQIMLEKYSMVKVVHVCF------------------
Dromel          MRRICLVALIGLPAAGKSSLC----SWLLGQQAALRVRHIVHLCYDDFLDATPSADLAYK
Drovir          MPRICLLALIGLPGAGKTRLS----NWLLDNPHLL-------------------------
                * .:*: .*:*:*.:**:  .    .  :                               

Anogam          ------------------------------------------------------------
Aedaeg          ------------------------------------------------------------
Dromel          EQRGRIFKVIEKLISAIQEDTDWPPQVRRISSSGDYNSGRHLILCDDNFYYRSMRYKLYQ
Drovir          ------------------------------------------------------------
                                                                            

Anogam          ------------------------------------------------------------
Aedaeg          ------------------------------------------------------------
Dromel          LCRDSGCIFGQIYMASSLDSCLQANSLRSDATRVPVDVVRQMNERLEVPDTSEAWERNSL
Drovir          ---PAGC---------------DASVLRRHFT----------------------------
                                                                            

Anogam          ------------------------------------------------------------
Aedaeg          ------------------------------------------------------------
Dromel          TLNGLDMDTTGSALLAFIASLLDLPAMETTLDLPPAVARGLRQDQSLVHRLDLLLRTRIG
Drovir          ------------------------------------------------------------
                                                                            

Anogam          --------------------------------------------------------
Aedaeg          --------------------------------------------------------
Dromel          ALLDGLRQGEDKRLAGQTLNSRRKDILTKFRTEIGGKQIDGDVEGDALDYYVNLLN
Drovir          --------------------------------------------------------
                                                                        


////


>Dromel CG14550_FBtr0084974 uORF
 M  M  P  Q  I  A  N  K  P  N  E  S  I  I  R  V  P  F  E  T  P  R  L  A  E  I  A  Y  K  V  L  G  V  D  Q  E  P  R  R  N  F  V  K  K  T  L  S  L  E  N  D  V  L  V  V  H  F  Q  S  D  Q  V  K  S  L  R  T  A  I  T  S  F  F  E  C  L  L  L  C  Q  D  T  I  N  Q  F  G  D  S  K  K  E  K  L  I  P  E  S  N  D  N  A  G  T  H  S  S  S  D  S  P 

>Glomor DV611230 uORF
 M  P  L  D  N  E  K  V  A  K  D  T  E  A  T  L  I  I  P  F  A  S  E  R  H  A  E  I  A  Y  R  V  L  N  V  D  Q  E  P  R  R  N  F  V  Q  K  D  I  R  L  I  G  D  S  I  E  V  I  V  K  A  G  Q  V  K  N  I  R  T  A  I  N  S  F  F  E  A  L  L  L  C  T  D  T  I  K  E  F  D  V  A  P  D  I  N  A  G  T  H  A  S  S  N  T  P 

>Aedaeg DV393102 uORF
 M  T  D  S  S  T  I  V  V  S  L  K  I  P  F  P  S  C  R  E  A  E  I  A  F  E  V  L  R  I  D  N  E  P  K  R  S  F  I  E  K  S  L  K  L  Q  D  N  Q  L  L  V  E  F  N  G  Q  Q  A  K  N  V  R  V  G  V  T  S  F  F  E  S  L  L  L  C  C  E  T  L  D  Q  F  G  P  P  T  S  E  K  Y  E  H  Y 

>Anogam CR527054 uORF
 M  C  A  A  A  N  I  E  V  S  I  K  I  P  F  P  T  K  R  E  A  E  I  A  Y  D  V  L  R  V  D  S  E  P  K  R  S  F  V  H  K  T  I  T  L  E  E  N  H  L  L  L  R  L  G  G  E  Q  A  K  N  V  R  V  G  V  T  S  F  C  E  L  L  L  L  C  C  E  T  L  D  Q  F  G  P  P  K  S  D  R  Y  E  H  Y 

>Bommor CK562143 uORF
 M  N  T  K  S  T  D  K  T  A  I  T  L  K  L  S  F  T  S  N  D  N  A  S  L  V  Y  D  V  L  N  V  D  K  E  L  K  G  S  G  V  H  R  E  F  Q  L  K  S  N  V  L  Y  I  E  F  K  S  S  D  L  K  R  L  R  V  A  V  N  A  I  L  K  N  I  L  L  I  T  K  T  V  E  N  F  A  T  K 


MUSCLE (3.6) multiple sequence alignment


Bommor          ---MNTKSTDKTAITLKLSFTSNDNASLVYDVLNVDKELKGSGVHREFQLKSNVLYIEFK
Aedaeg          -----MTDSSTIVVSLKIPFPSCREAEIAFEVLRIDNEPKRSFIEKSLKLQDNQLLVEFN
Anogam          -----MCAAANIEVSIKIPFPTKREAEIAYDVLRVDSEPKRSFVHKTITLEENHLLLRLG
Dromel          --MMPQIANKPNESIIRVPFETPRLAEIAYKVLGVDQEPRRNFVKKTLSLENDVLVVHFQ
Glomor          MPLDNEKVAKDTEATLIIPFASERHAEIAYRVLNVDQEPRRNFVQKDIRLIGDSIEVIVK
                               : :.* :   *.:.: ** :*.* . . : . : *  : : : . 

Bommor          SSDLKRLRVAVNAILKNILLITKTVENFA----------------------TK
Aedaeg          GQQAKNVRVGVTSFFESLLLCCETLDQFG--------PPTSEKYEHY------
Anogam          GEQAKNVRVGVTSFCELLLLCCETLDQFG--------PPKSDRYEHY------
Dromel          SDQVKSLRTAITSFFECLLLCQDTINQFGDSKKEKLIPESNDNAGTHSSSDSP
Glomor          AGQVKNIRTAINSFFEALLLCTDTIKEFD--------VAPDINAGTHASSNTP
                . : * :*..:.:: : :**  .*:.:*                         


>Dromel CG14550_FBtr0084974 mORF
 M  P  E  H  T  P  A  P  T  P  H  R  A  V  Y  G  F  A  F  Y  M  L  F  T  V  L  F  L  V  Y  V  T  W  A  L  L  P  V  E  F  G  L  H  S  Y  L  P  D  K  Y  F  A  V  F  V  P  F  L  V  L  V  F  A  W  F  F  A  F  L  I  Y  P  A  I  N  L  S  M  T  V  D  V  D  S  I  A  S  V  V  D  P  K  L  A  L  P  K  G  T  E  F  T  S  W  S  Q  L  Q  K  G  K  V  S  Q  D  S  A  S  K  K  A  S  P  V  N  C  N  L  C  R  T  F  H  Q  P  V  T  R  A  P  I  P  P  L  R  F  L  D  L  Q  E  V  N  T  A  Y  Y  N 

>Glomor DV611230 mORF
 M  P  E  H  T  P  A  P  T  P  H  R  A  V  Y  G  Y  A  F  Y  L  L  T  L  T  L  F  V  L  Y  V  L  W  A  L  M  P  T  K  S  L  G  L  S  Y  L  P  D  K  Y  F  A  V  L  L  P  M  L  V  L  V  G  L  S  F  F  T  F  F  L  Y  P  A  I  N  M  S  I  T  A  D  K  D  E  M  A  S  I  V  D  V  S  L  L  L  K  D  S  E  Q  N  S  I  N  S  W  Q  E  V 

>Aedaeg DV393102 mORF
 M  P  E  H  T  P  A  P  T  P  S  R  A  I  Y  G  F  C  L  F  L  L  F  K  T  L  F  I  L  Y  V  L  W  A  F  I  P  T  S  I  L  D  G  F  G  L  T  Y  L  P  D  K  Y  F  A  L  F  I  P  I  L  V  L  V  G  L  T  F  F  A  F  L  I  Y  P  S  L  S  L  A  M  M  P  D  V  A  S  V  C  T  I  T  D  R  F  T  I  V  R  C  Q  Y  Q  Y  P  D  R  Q  R  C  N  Q  K  I  D  A  V  Y 

>Anogam CR527054 mORF
 M  P  E  H  T  P  A  P  T  P  G  R  A  I  Y  G  F  A  L  Y  L  L  F  Q  T  L  F  L  L  Y  V  L  W  A  F  V  P  T  V  W  F  D  R  L  G  L  T  Y  L  P  D  K  Y  F  A  L  F  V  P  I  L  A  L  V  S  V  T  L  F  A  F  L  V  Y  P  S  L  G  L  A  M  M  P  D  V  D  E  R  T  T  V  A  D  R  N  S  I  V  R  C  E  F  R  F  P  D  G  L  C  C  Q  Q  R  V  E  T  P  L  E  R  G  W  N  V  R  R  H  C  A 

>Bommor CK562143 mORF
 M  P  E  H  T  P  A  P  T  P  S  R  S  L  Y  G  F  F  L  Y  L  F  S  K  T  T  L  T  M  F  G  I  W  A  F  T  P  D  S  F  L  H  Y  F  N  I  C  Y  Y  P  Q  K  Y  W  S  T  A  L  P  I  Q  F  L  V  A  L  T  V  L  A  F  L  I  Y  P  S  I  N  M  I  L  T  P  H  I  D  S  P  N 


MUSCLE (3.6) multiple sequence alignment


Bommor          MPEHTPAPTPSRSLYGFFLYLFSKTTLTMFGIWAFTPDSFLHYFNI-CYYPQKYWSTALP
Aedaeg          MPEHTPAPTPSRAIYGFCLFLLFKTLFILYVLWAFIPTSILDGFGL-TYLPDKYFALFIP
Anogam          MPEHTPAPTPGRAIYGFALYLLFQTLFLLYVLWAFVPTVWFDRLGL-TYLPDKYFALFVP
Dromel          MPEHTPAPTPHRAVYGFAFYMLFTVLFLVYVTWALLPV----EFGLHSYLPDKYFAVFVP
Glomor          MPEHTPAPTPHRAVYGYAFYLLTLTLFVLYVLWALMPT---KSLGL-SYLPDKYFAVLLP
                ********** *::**: ::::  . : ::  **: *      :.:  * *:**::  :*

Bommor          IQFLVALTVLAFLIYPSINMILTPHIDSPN------------------------------
Aedaeg          ILVLVGLTFFAFLIYPSLSLAMMPDVASVCTITDRFTIVRCQYQ-----YPDRQRCNQKI
Anogam          ILALVSVTLFAFLVYPSLGLAMMPDVDERTTVADRNSIVRCEFR-----FPDGLCCQQRV
Dromel          FLVLVFAWFFAFLIYPAINLSMTVDVDSIASVVDPKLALPKGTE--FTSWSQLQKGKVSQ
Glomor          MLVLVGLSFFTFFLYPAINMSITADKDEMASIVDVSLLLKDSEQNSINSWQEV-------
                :  **   .::*::**::.: :     .                                

Bommor          --------------------------------------------
Aedaeg          DAVY----------------------------------------
Anogam          ETPLERGWNVRRHCA-----------------------------
Dromel          DSASKKASPVNCNLCRTFHQPVTRAPIPPLRFLDLQEVNTAYYN
Glomor          --------------------------------------------
                                                            


////


>Dromel CG16974_FBtr0080489 uORF
 M  R  P  Y  K  Y  L  R  L  H  T  E  K  W  K  Q  Y  R  R  F  P 

>Dropse DR133486 uORF
 M  R  P  Y  K  Y  L  R  L  H  T  E  K  W  K  Q  Y  R  R  F  P 


MUSCLE (3.6) multiple sequence alignment


Dromel          MRPYKYLRLHTEKWKQYRRFP
Dropse          MRPYKYLRLHTEKWKQYRRFP
                *********************


>Dromel CG16974_FBtr0080489 mORF
 M  E  A  I  S  K  I  S  L  I  L  C  A  L  F  V  G  L  K  A  A  A  A  I  S  G  D  S  T  H  C  L  A  T  Y  S  S  A  E  A  Y  L  A  Q  I  P  Q  Q  H  R  P  Q  I  R  P  R  I  R  T  W  Q  E  H  E  F  S  L  L  G  Y  K  F  H  L  P  F  V  G  H  A  V  D  S  D  L  D  D  S  D  S  D  E  G  L  W  L  D  A  A  D  A  G  S  E  S  V  E  V  E  E  H  E  L  P  S  V  G  H  V  D  P  T  G  N  V  F  K  L  N  C  E  H  V  D  L  R  R  V  N  Q  E  L  L  S  Q  R  S  S  H  I  N  Y  N  Q  L  M  L  A  H  V  P  A  D  R  S  N  P  L  K  L  P  Q  L  E  S  L  R  E  F  S  W  Q  S  S  E  L  K  D  E  T  L  M  E  L  F  T  R  Q  P  R  S  F  E  Y  M  E  R  L  N  L  A  E  N  R  L  E  C  L  H  W  A  I  P  L  A  V  R  R  V  K  V  L  E  M  S  G  N  R  L  S  N  C  S  L  L  N  L  Q  Y  M  K  Q  L  Q  E  L  H  L  D  R  S  E  L  T  Y  L  P  Q  R  F  L  G  E  L  S  E  L  R  M  L  N  L  S  Q  N  L  L  T  E  L  P  R  D  I  F  V  G  A  L  K  L  E  R  L  Y  L  S  G  N  R  L  S  V  L  P  F  M  L  F  Q  T  A  A  D  L  Q  V  L  D  L  S  D  N  R  L  L  S  F  P  D  N  F  F  A  R  N  G  Q  L  R  Q  L  H  L  Q  R  N  Q  L  K  S  I  G  K  H  S  L  Y  S  L  R  E  L  R  Q  L  D  L  S  Q  N  S  L  S  V  I  D  R  K  A  F  E  S  L  D  H  L  L  A  L  N  V  S  G  N  N  L  T  L  L  S  S  I  I  F  Q  S  L  H  A  L  R  Q  L  D  L  S  R  N  Q  F  K  Q  L  P  S  G  L  F  Q  R  Q  R  S  L  V  L  L  R  I  D  E  T  P  I  E  Q  F  S  N  W  I  S  R  Y  D  E  S  L  V  D  P  Q  V  L  H  R  L  R  Y  L  S  V  Q  Q  N  R  K  L  T  Y  L  P  A  T  L  F  A  N  T  P  N  I  R  E  L  L  L  A  E  N  G  L  L  Q  L  P  T  Q  I  S  G  L  S  R  L  Q  R  L  S  V  R  G  N  S  L  G  S  L  P  E  N  I  K  E  L  R  Q  L  H  Y  L  N  I  L  G  N  E  Y  Q  C  D  C  S  M  Y  W  L  T  A  W  L  A  N  T  S  T  S  L  R  H  Q  M  P  Q  A  Q  N  H  S  N  G  S  T  N  Q  T  P  L  D  S  Y  E  S  I  D  H  Q  I  D  A  L  K  C  Q  Y  G  Y  R  G  D  M  L  R  V  L  S  K  L  N  C  S  V  P  T  V  V  Q  F  S  E  P  K  M  H  K  L  L  S  T  A  K  L  E  C  Q  I  S  G  S  P  V  P  D  I  I  W  V  T  P  R  N  K  I  L  R  H  H  A  D  P  D  K  R  P  I  I  I  D  S  K  E  D  A  H  Q  P  P  S  A  Q  E  L  A  A  L  M  D  E  S  Y  I  Q  S  L  N  W  T  R  Q  N  S  L  V  G  R  R  V  V  L  V  E  N  G  S  L  L  V  H  N  I  S  R  I  D  S  G  L  Y  T  C  Y  A  F  N  V  M  G  K  A  S  A  G  L  R  L  Y  I  D  P  I  V  F  Y  R  V  K  I  G  S  I  L  F  G  T  A  L  A  T  A  F  L  L  L  T  L  I  V  Q  G  L  R  S  C  L  S  R  W  G  I  C  N  R  F  Y  C  C  V  N  R  K  K  K  S  P  R  K  H  Q  I  Y  A  M  L  D  S  I  E  T  Y  K  S  Q  Q  L  E  R  L  R  E  N  Y  T  Q  Q  V  H  R  I  R  E  N  C  A  Q  Q  V  E  W  I  Q  S  S  Y  T  S  Q  A  K  H  I  R  E  F  R  D  I  G  S  N  H  L  T  T  L  K  D  Q  Y  Y  D  Q  V  K  K  V  R  D  Y  S  T  G  Q  L  S  W  V  R  E  N  Y  V  F  Q  R  N  K  I  R  K  F  S  A  H  Q  V  L  R  L  R  E  G  Y  K  Y  Q  Q  Q  T  L  N  K  V  L  E  N  L  P  S  F  Y  F  E  N  C  R  G  R  C  E  E  D  I  A  E  D  I  D  C  Y  F  K  G  Q  M  D  F  G  D  S  K  E  L  H  I  Q  K  I  K  A  R  L  S  A  N  Y  S  A  S  K  A  S  L  Y  Y  T  P  P  D  D  D  L  L  H  S  S  Q  L  N  L  Q  N  S  P  I  H  I  N  Y  I  D  E  N  L  D  Q  Q  K  Q  L  E  H  D  F  K  M  E  P  Q  L  L  L  Y  N  A  S  M  L  Y  M  N  P  E  G  A  S  S  S  G  Q  A  A  A  L  A  A  A  G  A  L  S  Q  F  I  S  V  E  D  N  N  Q  E  Q  E  M  Q  P  L  R  K  I  S  G  K  P  L  G  M  P  E  L  K  D  L  N  D  V  K  T  S  K  S  C  P  A  I  Y  K  V  S  K  Q  R  D  G  S  T  L  H  E  L  Q  K  E  G  E  A  P  Y  Q  M  L  R  I  N  P  V  E  T  T  S  L  T  S  T  V  A  P  V  M  Q  A  R  T  E  K  L  N  I  I  L  D  E  C  G  T  A  S  L  C  K  A  E  Q  E  G  D  A  G  N  S  E  T  P  P  S  E  S  S  C  E  S  N  S  L  A  A  S  C  G  D  V  C  Q  V  S  S  K  L  A  N  D  A  S  L  P  S  T  P  P  K  P  D  H  A  S  T 

>Dropse DR133486 mORF
 M  E  A  V  S  K  I  P  L  I  L  S  A  L  L  V  V  F  V  L  A  A  A  A  A  T  A  S  Q  P  G  S  G  S  G  S  V  S  S  S  C  L  T  T  Y  S  S  N  A  D  A  A  V  A  Q  Q  H  H  L  Q  P  H  Q  T  Q  I  R  A  R  T  R  S  W  Q  E  H  E  F  S  L  L  G  Y  K  F  H  L  P  F  V  G  H  A  V  D  A  D  L  D  D  S  E  S  D  G  G  L  W  L  D  E  L  D  D  A  D  E  A  T  E  E  I  E  E  H  E  L  G  S  D  S  S  V  V  T  A  D  N  V  F  K  L  R  C  Q  H  V  G  L  A  S  V  N  Q  E  L  L  S  R  R  N  A  N  I  N  Y  Q  Q  L  M  L  D  H  V  P  A  D  D  R  V  Q  L  Q  K  L  Q  L  Q  Q  F  E  N  V  I  E  L  S  W  L  E  S  G  L  R  D  D  P  L  K  E  V  L  L  A  Q  G  Q  P  P  P  I  R  A  N  G  G  V 


MUSCLE (3.6) multiple sequence alignment


Dromel          MEAISKISLILCALFVGLKAAAAISGD----------STHCLATYSS-AEAYLAQIP--Q
Dropse          MEAVSKIPLILSALLVVFVLAAAAATASQPGSGSGSVSSSCLTTYSSNADAAVAQQHHLQ
                ***:***.***.**:* :  *** :            *: **:**** *:* :**    *

Dromel          QHRPQIRPRIRTWQEHEFSLLGYKFHLPFVGHAVDSDLDDSDSDEGLWLDAADAGSESV-
Dropse          PHQTQIRARTRSWQEHEFSLLGYKFHLPFVGHAVDADLDDSESDGGLWLDELDDADEATE
                 *..***.* *:***********************:*****:** *****  * ..*:. 

Dromel          EVEEHELPSVGHVDPTGNVFKLNCEHVDLRRVNQELLSQRSSHINYNQLMLAHVPAD---
Dropse          EIEEHELGSDSSVVTADNVFKLRCQHVGLASVNQELLSRRNANINYQQLMLDHVPADDRV
                *:***** * . * .:.*****.*:**.*  *******.*.::***:**** *****   

Dromel          RSNPLKLPQLESLREFSWQSSELKDETLMELFTRQPRSFEYMERLNLAENRLECLHWAIP
Dropse          QLQKLQLQQFENVIELSWLESGLRDDPL--------------------------------
                . : *:* *:*.: *:** .* *.*:.*                                

Dromel          LAVRRVKVLEMSGNRLSNCSLLNLQYMKQLQELHLDRSELTYLPQRFLGELSELRMLNLS
Dropse          ------------------------------------------------------------
                                                                            

Dromel          QNLLTELPRDIFVGALKLERLYLSGNRLSVLPFMLFQTAADLQVLDLSDNRLLSFPDNFF
Dropse          ------------------------------------------------------------
                                                                            

Dromel          ARNGQLRQLHLQRNQLKSIGKHSLYSLRELRQLDLSQNSLSVIDRKAFESLDHLLALNVS
Dropse          ------------------------------------------------------------
                                                                            

Dromel          GNNLTLLSSIIFQSLHALRQLDLSRNQFKQLPSGLFQRQRSLVLLRIDETPIEQFSNWIS
Dropse          ------------------------------------------------------------
                                                                            

Dromel          RYDESLVDPQVLHRLRYLSVQQNRKLTYLPATLFANTPNIRELLLAENGLLQLPTQISGL
Dropse          ----------------------------------------KEVLLAQG------------
                                                        .*:***:.            

Dromel          SRLQRLSVRGNSLGSLPENIKELRQLHYLNILGNEYQCDCSMYWLTAWLANTSTSLRHQM
Dropse          ------------------------------------------------------------
                                                                            

Dromel          PQAQNHSNGSTNQTPLDSYESIDHQIDALKCQYGYRGDMLRVLSKLNCSVPTVVQFSEPK
Dropse          ------------------------------------------------------------
                                                                            

Dromel          MHKLLSTAKLECQISGSPVPDIIWVTPRNKILRHHADPDKRPIIIDSKEDAHQPPSAQEL
Dropse          ----------------------------------------------------QPP-----
                                                                    ***     

Dromel          AALMDESYIQSLNWTRQNSLVGRRVVLVENGSLLVHNISRIDSGLYTCYAFNVMGKASAG
Dropse          ------------------------------------------------------------
                                                                            

Dromel          LRLYIDPIVFYRVKIGSILFGTALATAFLLLTLIVQGLRSCLSRWGICNRFYCCVNRKKK
Dropse          ------------------------------------------------------------
                                                                            

Dromel          SPRKHQIYAMLDSIETYKSQQLERLRENYTQQVHRIRENCAQQVEWIQSSYTSQAKHIRE
Dropse          ------------------------------------------------------------
                                                                            

Dromel          FRDIGSNHLTTLKDQYYDQVKKVRDYSTGQLSWVRENYVFQRNKIRKFSAHQVLRLREGY
Dropse          ------------------------------------------------------------
                                                                            

Dromel          KYQQQTLNKVLENLPSFYFENCRGRCEEDIAEDIDCYFKGQMDFGDSKELHIQKIKARLS
Dropse          ------------------------------------------------------------
                                                                            

Dromel          ANYSASKASLYYTPPDDDLLHSSQLNLQNSPIHINYIDENLDQQKQLEHDFKMEPQLLLY
Dropse          ------------------------------------------------------------
                                                                            

Dromel          NASMLYMNPEGASSSGQAAALAAAGALSQFISVEDNNQEQEMQPLRKISGKPLGMPELKD
Dropse          -------------------------------------------PIRANGGV---------
                                                           *:*  .*          

Dromel          LNDVKTSKSCPAIYKVSKQRDGSTLHELQKEGEAPYQMLRINPVETTSLTSTVAPVMQAR
Dropse          ------------------------------------------------------------
                                                                            

Dromel          TEKLNIILDECGTASLCKAEQEGDAGNSETPPSESSCESNSLAASCGDVCQVSSKLANDA
Dropse          ------------------------------------------------------------
                                                                            

Dromel          SLPSTPPKPDHAST
Dropse          --------------
                              


////


>Dromel CG17325_FBtr0081102 uORF
 M  K  T  P  D  T  K  A  K  L  L  N  N  I  S  L  S  K  H  L  S  S  K  K  G  G  S  R  T  S  N  C  G  N  C  L  E  F  S  V  L  T  R  L  S  S  V  P 

>Drovir EB556107 uORF
 M  R  T  P  D  T  K  A  K  L  L  N  N  L  S  L  S  K  H  L  S  S  K  K  G  S  R  T  S  N  C  G  N  R  L  E  F  A  V  L  T  H  L  T  N  V  P 

>Drogri EB611588 uORF
 M  L  R  P  D  T  K  A  K  L  L  N  N  I  S  L  S  K  H  L  S  S  K  K  G  S  R  T  S  N  C  G  N  R  L  E  F  S  V  L  N  H  L  S  N  V  P 


MUSCLE (3.6) multiple sequence alignment


Drovir          MRTPDTKAKLLNNLSLSKHLSSKK-GSRTSNCGNRLEFAVLTHLTNVP
Dromel          MKTPDTKAKLLNNISLSKHLSSKKGGSRTSNCGNCLEFSVLTRLSSVP
Drogri          MLRPDTKAKLLNNISLSKHLSSKK-GSRTSNCGNRLEFSVLNHLSNVP
                *  **********:********** ********* ***:**..*:.**


>Dromel CG17325_FBtr0081102 mORF
 M  V  H  Q  T  R  T  P  S  K  A  I  P  A  K  H  L  S  P  M  R  T  V  E  G  L  G  G  K  Y  A  V  S  S  S  P  A  D  S  F  L  R  N  T  R  L  T  A  Q  S  S  S  Q  Q  S  A  A  F  K  Y  N  Q  M  V  T  H  N  R  E  Q  F  N  N  L  H  F  C 

>Drovir EB556107 mORF
 M  V  H  Q  T  R  T  A  S  K  A  I  P  A  K  H  L  S  P  M  R  S  T  D  M  Q  L  G  K  Y  A  V  S  T  S  P  A  D  S  F  L  R  N  T  R  L  N  V  N  A  T  G  T  G  N  G  T  G  S  A  N  T  A  A  Y  K  Y  N  N  M  V  N  N  N  R  E  Q  F  N  A  L  H  F  C 

>Drogri EB611588 mORF
 M  V  H  Q  N  R  T  S  S  K  A  I  A  S  K  H  L  S  P  M  R  N  T  E  L  Q  L  G  K  Y  A  V  S  S  S  P  A  D  S  F  L  R  N  T  R  L  T  V  N  T  A  G  A  G  N  S  S  Q  N  S  A  Y  K  Y  N  N  M  V  D  N  N  R  E  K  F  N  A  L  H  F  C 


MUSCLE (3.6) multiple sequence alignment


Dromel          MVHQTRTPSKAIPAKHLSPMRTVEGLGGKYAVSSSPADSFLRNTRLTAQSS-------SQ
Drovir          MVHQTRTASKAIPAKHLSPMRSTDMQLGKYAVSTSPADSFLRNTRLNVNATGTGNGTGSA
Drogri          MVHQNRTSSKAIASKHLSPMRNTELQLGKYAVSSSPADSFLRNTRLTVNTAGAGN---SS
                ****.**.****.:*******..:   ******:************..:::       * 

Dromel          QSAAFKYNQMVTHNREQFNNLHFC
Drovir          NTAAYKYNNMVNNNREQFNALHFC
Drogri          QNSAYKYNNMVDNNREKFNALHFC
                :.:*:***:** :***:** ****


////


>Dromel CG17725_FBtr0086701 uORF
 M  E  R  S  S  E  K  P  T  F  S  G  L  K  I  K  L  M  F  D  K  K  L  W  K  N  I 

>Drovir EB563857 uORF 
 M  E  R  S  S  E  T  F  N  F  S  D  L  K  I  K  L  I  F  D  K  K  L  W  R  N  I 

>Drowil EB488086 uORF
 M  F  D  K  K  L  W  K  N  I 


MUSCLE (3.6) multiple sequence alignment


Drovir          MERSSETFNFSDLKIKLIFDKKLWRNI
Dromel          MERSSEKPTFSGLKIKLMFDKKLWKNI
Drowil          -----------------MFDKKLWKNI
                                 :******.**


>Dromel CG17725_FBtr0086701 mORF
 M  P  E  L  I  E  Q  S  K  I  I  S  G  N  V  C  G  L  P  Q  L  H  K  L  R  Q  D  N  C  G  L  Y  S  H  I  R  G  I  P  I  S  Y  G  N  V  D  L  L  T  T  G  V  R  A  F  V  E  E  G  I  A  L  C  Q  P  D  Q  V  H  I  C  D  G  S  E  Q  E  N  K  V  L  I  K  S  L  L  E  A  G  T  I  V  P  L  P  K  Y  D  N  C  W  L  A  R  T  N  P  A  D  V  A  R  V  E  S  R  T  F  I  C  T  E  R  R  E  E  T  I  P  T  P  V  E  G  V  K  G  T  L  G  N  W  I  S  P  S  D  M  D  A  A  V  Q  Q  R  F  P  G  C  M  K  G  R  T  M  Y  V  V  P  F  S  M  G  P  V  G  S  P  L  S  K  I  G  I  E  L  T  D  S  A  Y  V  V  A  S  M  R  I  M  T  R  M  G  A  A  V  L  R  Q  L  A  K  K  E  E  F  V  R  A  L  H  S  V  G  A  P  A  N  G  Q  V  E  Q  P  S  W  P  C  D  P  E  R  T  I  I  L  H  K  P  A  E  N  L  I  V  S  Y  G  S  G  Y  G  G  N  S  L  L  G  K  K  C  F  A  L  R  I  G  S  T  I  A  K  Q  E  G  W  L  A  E  H  M  L  I  L  G  I  T  D  P  K  G  E  K  K  Y  I  T  A  A  F  P  S  A  C  G  K  T  N  L  A  M  L  N  P  S  L  A  N  Y  K  V  E  C  V  G  D  D  I  A  W  M  K  F  D  S  Q  G  V  L  R  A  I  N  P  E  N  G  F  F  G  V  A  P  G  T  S  M  E  T  N  P  I  A  M  N  T  V  F  K  N  T  I  F  T  N  V  A  S  T  S  D  G  G  V  F  W  E  G  M  E  S  S  L  A  P  N  V  Q  I  T  D  W  L  G  K  P  W  T  K  D  S  G  K  P  A  A  H  P  N  S  R  F  C  T  P  A  A  Q  C  P  I  I  D  E  A  W  E  D  P  A  G  V  P  I  S  A  M  L  F  G  G  R  R  P  A  G  V  P  L  I  Y  E  A  R  D  W  T  H  G  V  F  I  G  A  A  M  R  S  E  A  T  A  A  A  E  H  K  G  K  V  I  M  H  D  P  F  A  M  R  P  F  F  G  Y  N  F  G  D  Y  V  A  H  W  L  S  M  E  K  R  G  Q  V  P  K  I  F  H  V  N  W  F  R  K  S  A  E  G  K  F  M  W  P  G  Y  G  E  N  S  R  V  L  E  W  I  L  R  R  V  N  G  E  S  C  Y  V  D  S  A  I  G  H  I  P  A  E  G  A  L  N  L  D  G  M  K  D  K  V  D  V  K  E  I  F  S  L  P  K  E  F  W  S  Q  E  V  K  D  I  R  T  Y  F  E  S  Q  V  G  A  D  L  P  A  S  I  Y  Q  Q  L  D  E  L  S  S  R  V  D  N  L 

>Drovir EB563857 mORF
 M  P  E  L  I  E  Q  S  K  I  I  S  A  N  G  C  G  L  P  Q  L  H  K  L  R  Q  D  N  C  G  L  Y  S  H  I  R  G  I  P  T  S  Y  G  D  V  S  S  L  T  A  G  V  R  S  F  V  E  E  A  V  A  L  C  Q  P  D  Q  V  H  I  C  D  G  S  E  Q  E  N  K  M  L  I  K  T  L  L  E  S  G  T  I  V  A  L  P  K  Y  E  N  C  W  L  A  R  T  N  P  G  D  V  A  R  V  E  S  R  H  S  S  A  R  D  T  R  G  D  I  P  R  P  R  C  V  R  V  P  W  H  W  I  P  S  G  H  E 

>Drowil EB488086 mORF
 M  P  E  L  I  E  Q  S  K  I  I  S  G  N  V  C  G  L  P  Q  L  H  K  L  R  Q  D  N  C  G  L  Y  S  H  I  R  G  I  P  I  S  Y  G  D  V  N  A  L  T  A  G  V  R  N  F  V  E  E  G  I  A  L  C  Q  P  D  Q  V  H  I  C  D  G  S  E  Q  E  N  K  L  L  I  K  S  M  L  E  A  G  T  I  V  A  L  P  K  Y  E  N  C  W  L  A  R  T  N  P  A  D  V  A  R  V  E  S  R  T  F  I  C  T  E  E  R  E  E  T  I  P  T  P  T  E  G  V  K  G  T  L  G  N  W  I  S  P  S  D  M  V  A  A  I  Q  Q  R  F  P  G  C  M  K  D  A  P  C  L  W  Y  P  S  A  W  V  Q  W  L  S  L  S 


MUSCLE (3.6) multiple sequence alignment


Drovir          MPELIEQSKIISANGCGLPQLHKLRQDNCGLYSHIRGIPTSYGDVSSLTAGVRSFVEEAV
Dromel          MPELIEQSKIISGNVCGLPQLHKLRQDNCGLYSHIRGIPISYGNVDLLTTGVRAFVEEGI
Drowil          MPELIEQSKIISGNVCGLPQLHKLRQDNCGLYSHIRGIPISYGDVNALTAGVRNFVEEGI
                ************.* ************************ ***:*. **:*** ****.:

Drovir          ALCQPDQVHICDGSEQENKMLIKTLLESGTIVALPKYENCWLARTNPGDVARVESRHSSA
Dromel          ALCQPDQVHICDGSEQENKVLIKSLLEAGTIVPLPKYDNCWLARTNPADVARVESRTFIC
Drowil          ALCQPDQVHICDGSEQENKLLIKSMLEAGTIVALPKYENCWLARTNPADVARVESRTFIC
                *******************:***::**:****.****:*********.********   .

Drovir          RDTRGD-IPRPR--------------------------CVRV------------------
Dromel          TERREETIPTPVEGVKGTLGNWISPSDMDAAVQQRFPGCMKGRTMYVVPFSMGPVGSPLS
Drowil          TEEREETIPTPTEGVKGTLGNWISPSDMVAAIQQRFPGCMKDA-----------------
                 : * : ** *                           *:.                   

Drovir          ------------------------------------------------------------
Dromel          KIGIELTDSAYVVASMRIMTRMGAAVLRQLAKKEEFVRALHSVGAPANGQVEQPSWPCDP
Drowil          --------------------------------------------------------PC--
                                                                            

Drovir          ------------------------------------------------------------
Dromel          ERTIILHKPAENLIVSYGSGYGGNSLLGKKCFALRIGSTIAKQEGWLAEHMLILGITDPK
Drowil          ------------------------------------------------------------
                                                                            

Drovir          ------------------------------------------------------------
Dromel          GEKKYITAAFPSACGKTNLAMLNPSLANYKVECVGDDIAWMKFDSQGVLRAINPENGFFG
Drowil          ------------------------------------------------------------
                                                                            

Drovir          ------------------------------------------------------------
Dromel          VAPGTSMETNPIAMNTVFKNTIFTNVASTSDGGVFWEGMESSLAPNVQITDWLGKPWTKD
Drowil          ----------------------------------LW------------------------
                                                                            

Drovir          ------------------------PW----------------------------------
Dromel          SGKPAAHPNSRFCTPAAQCPIIDEAWEDPAGVPISAMLFGGRRPAGVPLIYEARDWTHGV
Drowil          ------YPS---------------AW----------------------------------
                                        .*                                  

Drovir          -----------------------------------------HWIPSGHE-----------
Dromel          FIGAAMRSEATAAAEHKGKVIMHDPFAMRPFFGYNFGDYVAHWLSMEKRGQVPKIFHVNW
Drowil          ----------------------------------------VQWLSLS-------------
                                                         :*:.               

Drovir          ------------------------------------------------------------
Dromel          FRKSAEGKFMWPGYGENSRVLEWILRRVNGESCYVDSAIGHIPAEGALNLDGMKDKVDVK
Drowil          ------------------------------------------------------------
                                                                            

Drovir          -----------------------------------------------
Dromel          EIFSLPKEFWSQEVKDIRTYFESQVGADLPASIYQQLDELSSRVDNL
Drowil          -----------------------------------------------
                                                               


////


>Dromel CG17759_FBtr0087829 uORF
 M  F  S  T  A  Y  R  K  I  N  K  Y  K  K  H  K  I  C  R  K  L  N  T  K  G  A  T  K  C  F  V 

>Dromoj EB608824 uORF
 M  F  S  T  A  Y  R  K  I  N  K  Y  K  K  H  K  D  N  L  R  E  Q  Q  N  T  N  G  I 


MUSCLE (3.6) multiple sequence alignment


Dromel          MFSTAYRKINKYKKHK--ICRKLNTKGATKCFV
Dromoj          MFSTAYRKINKYKKHKDNLREQQNTNGI-----
                ****************  :  : **:*      


>Dromel CG17759_FBtr0087829 mORF
 M  E  C  C  L  S  E  E  A  K  E  Q  K  R  I  N  Q  E  I  E  K  Q  L  R  R  D  K  R  D  A  R  R  E  L  K  L  L  L  L  G  T  G  E  S  G  K  S  T  F  I  K  Q  M  R  I  I  H  G  S  G  Y  S  D  E  D  K  R  G  Y  I  K  L  V  F  Q  N  I  F  M  A  M  Q  S  M  I  K  A  M  D  M  L  K  I  S  Y  G  Q  G  E  H  S  E  L  A  D  L  V  M  S  I  D  Y  E  T  V  T  T  F  E  D  P  Y  L  N  A  I  K  T  L  W  D  D  A  G  I  Q  E  C  Y  D  R  R  R  E  Y  Q  L  T  D  S  A  K  Y  Y  L  K  D  L  D  R  V  A  Q  P  A  Y  L  P  T  E  Q  D  I  L  R  V  R  V  P  T  T  G  I  I  E  Y  P  F  D  L  E  E  I  R  F  R  M  V  D  V  G  G  Q  R  S  E  R  R  K  W  I  H  C  F  E  N  V  T  S  I  I  F  L  V  A  L  S  E  Y  D  Q  I  L  F  E  S  D  N  E  N  R  M  E  E  S  K  A  L  F  R  T  I  I  T  Y  P  W  F  Q  N  S  S  V  I  L  F  L  N  K  K  D  L  L  E  E  K  I  M  Y  S  H  L  V  D  Y  F  P  E  Y  D  G  P  Q  R  D  A  I  T  A  R  E  F  I  L  R  M  F  V  D  L  N  P  D  S  E  K  I  I  Y  S  H  F  T  C  A  T  D  T  E  N  I  R  F  V  F  A  A  V  K  D  T  I  L  Q  S  N  L  K  E  Y  N  L  V 

>Dromoj EB608824 mORF
 M  E  C  C  L  S  E  E  A  K  E  Q  K  R  I  N  Q  E  I  E  K  Q  L  R  R  D  K  R  D  A  R  R  E  L  K  L  L  L  L  G  T  G  E  S  G  K  S  T  F  I  K  Q  M  R  I  I  H  G  S  G  Y  S  D  E  D  K  R  G  Y  I  S  W  C  S  K  Y  I  H  G  M  Q  S 


MUSCLE (3.6) multiple sequence alignment


Dromel          MECCLSEEAKEQKRINQEIEKQLRRDKRDARRELKLLLLGTGESGKSTFIKQMRIIHGSG
Dromoj          MECCLSEEAKEQKRINQEIEKQLRRDKRDARRELKLLLLGTGESGKSTFIKQMRIIHGSG
                ************************************************************

Dromel          YSDEDKRGYIKLVFQNIFMAMQSMIKAMDMLKISYGQGEHSELADLVMSIDYETVTTFED
Dromoj          YSDEDKRGYIS-------------------------------------------------
                **********.                                                 

Dromel          PYLNAIKTLWDDAGIQECYDRRREYQLTDSAKYYLKDLDRVAQPAYLPTEQDILRVRVPT
Dromoj          ---------W-------C------------------------------------------
                         *       *                                          

Dromel          TGIIEYPFDLEEIRFRMVDVGGQRSERRKWIHCFENVTSIIFLVALSEYDQILFESDNEN
Dromoj          ---------------------------SKYIHGMQS------------------------
                                            *:** ::.                        

Dromel          RMEESKALFRTIITYPWFQNSSVILFLNKKDLLEEKIMYSHLVDYFPEYDGPQRDAITAR
Dromoj          ------------------------------------------------------------
                                                                            

Dromel          EFILRMFVDLNPDSEKIIYSHFTCATDTENIRFVFAAVKDTILQSNLKEYNLV
Dromoj          -----------------------------------------------------
                                                                     


////


>Dromel CG18042_FBtr0079695 uORF
 M  K  V  T  I  K  S  W  T  G  V  A  T  W  R  W  I  A  N  D  E  N  C  G  I  C  R  M  S  F  E  S  T  C  P  E  C  A  L  P  G  D  D  C  P  L  V  W  G  V  C  S  H  C  F  H  M  H  C  I  V  K  W  L  N  L  Q  P  L  N  K  Q  C  P  M  C  R  Q  S  W  K  F  N  V  H 

>Drogri EB602251 uORF
 M  K  V  T  I  K  S  W  T  G  V  A  S  W  R  W  I  A  N  D  E  N  C  G  I  C  R  M  S  F  E  S  T  C  P  E  C  A  L  P  G  D  D  C  P  L  V  W  G  V  C  S  H  C  F  H  M  H  C  I  V  K  W  L  N  L  Q  P  L  N  K  Q  C  P  M  C  R  Q  S  W  K  F  N  I  H 

>Dropse DR138598 uORF
 M  K  V  T  I  K  S  W  T  G  V  A  T  W  R  W  I  A  N  D  E  N  C  G  I  C  R  M  S  F  E  S  T  C  P  E  C  A  L  P  G  D  D  C  P  L  V  W  G  V  C  S  H  C  F  H  M  H  C  I  V  K  W  L  N  L  Q  P  L  N  K  Q  C  P  M  C  R  Q  S  W  K  F  N  I  H 

>Glomor DV617973 uORF
 M  H  C  I  V  K  W  L  N  L  Q  P  M  N  K  Q  C  P  M  C  R  Q  P  W  K  F  N  I  H 

>Anogam BM628935 uORF
 M  K  V  T  V  K  S  W  M  G  V  A  V  W  K  W  L  A  N  D  D  N  C  G  I  C  R  M  A  F  E  G  C  C  P  D  C  A  L  P  G  D  D  C  P  L  V  W  G  A  C  S  H  C  F  H  M  H  C  I  V  K  W  L  N  S  Q  A  N  Q  Q  C  P  M  C  R  Q  A  W  K  F  N  D  K 

>Bommor AU003981 uORF
 M  K  V  T  V  K  S  W  T  G  V  A  T  W  R  W  V  A  N  D  D  N  C  G  I  C  R  M  P  F  D  S  C  C  P  D  C  K  L  P  G  D  D  C  P  L  V  W  G  A  C  S  H  C  F  H  I  H  C  I  V  K  W  L  H  S  Q  P  Q  Q  Q  C  P  M  C  R  Q  D  W  K  F  N  N  K 


MUSCLE (3.6) multiple sequence alignment


Glomor          --------------------------------------------------------MHCI
Drogri          MKVTIKSWTGVASWRWIANDENCGICRMSFESTCPECALPGDDCPLVWGVCSHCFHMHCI
Dromel          MKVTIKSWTGVATWRWIANDENCGICRMSFESTCPECALPGDDCPLVWGVCSHCFHMHCI
Dropse          MKVTIKSWTGVATWRWIANDENCGICRMSFESTCPECALPGDDCPLVWGVCSHCFHMHCI
Anogam          MKVTVKSWMGVAVWKWLANDDNCGICRMAFEGCCPDCALPGDDCPLVWGACSHCFHMHCI
Bommor          MKVTVKSWTGVATWRWVANDDNCGICRMPFDSCCPDCKLPGDDCPLVWGACSHCFHIHCI
                                                                        :***

Glomor          VKWLNLQPMNKQCPMCRQPWKFNIH
Drogri          VKWLNLQPLNKQCPMCRQSWKFNIH
Dromel          VKWLNLQPLNKQCPMCRQSWKFNVH
Dropse          VKWLNLQPLNKQCPMCRQSWKFNIH
Anogam          VKWLNSQA-NQQCPMCRQAWKFNDK
Bommor          VKWLHSQP-QQQCPMCRQDWKFNNK
                ****: *. ::******* **** :


>Dromel CG18042_FBtr0079695 mORF
 M  M  E  N  S  S  N  D  A  Q  P  H  L  T  G  L  P  P  L  P  K  S  L  S  A  A  T  A  A  P  V  A  I  G  P  H  P  R  T  A  S  P  A  S  S  V  N  A  L  T  V  A  A  G  E  L  Y  L  G  P  S  T  S  S  S  A  A  S  R  N  R  S  Y  N  G  H  G  H  S  Q  R  H  G  S  L  S  S  T  Q  E  S  L  S  D  R  E  S  V  H  S  R  A  S  S  T  H  S  A  G  A  V  H  T  P  T  N  S  S  S  S  T  G  A  T  S  S  T  I  D  N  Q  L  A  I  L  R  R  E  M  Y  G  L  R  Q  L  D  L  S  L  L  S  Q  L  W  A  L  N  E  S  I  Q  G  F  R  V  F  L  Q  E  Q  D  A  L  S  P  P  S  R  S  R  T  P  S  D  A  N  S  L  S  S  D  E  E  D  D  G  S  Y  A  P  V  A  L  P  K  M  T  D  T  A  G  A  G  S  A  G  V  V  N  S  R  A  M  A  S  P  A  A  S  G  G  L  P  T  K  L  A  T  G  S  T  T  S  H  A  S  T  S  S  T  S  G  A  S  G  S  S  S  A  A  S  S  M  G  K  H  Q  Q  V  Q  Q  Q  Q  Q  Q  Q  S  Q  S  A  N  H  Y  H  Q  R  P  A  P  P  P  A  P  P  A  Q  H  K  A  H  P  Q  L  P  R  I  L  Q  Q  R  M  R  Q  A  P  P  P  P  P  P  T  R  Q  K  A  G  G  G  G  G  G  G  A  S  T  S  S  S  N  H  S  I  S  S  V  T  Q  P  H  P  H  S  H  Q  H  P  Q  H  T  H  H  S  R  P  V 


>Drogri EB602251 mORF
 M  M  E  N  A  E  T  T  Q  Q  H  Q  R  Q  Q  N  I  L  T  G  L  P  P  L  P  K  S  L  S  A  A  A  S  A  M  A  P  G  H  G  Q  G  H  G  H  G  Q  R  S  V  P  V  Q  V  Q  V  R  S  H  T  S  S  P  L  H  S  Q  L  K  P  L  L  G  Y  G  T  A  A  A  R  A  N  G  F  G  A  P  L  L  G  A  R  I 

>Dropse DR138598 mORF
 M  M  D  N  S  D  P  Q  Q  H  P  Q  H  S  L  S  G  L  P  P  L  P  K  S  L  S  S  A  A  A  A  A  A  V  A  T  A  S  H  Q  Q  H  T  S  H  T  A  S  P  S  A  S  V  V  T  L  T  A  A  A  G  D  L  Y  L  G  P  S  T  S  A  A  A  A  R  N  R  S  Y  N  G  H  H  S  Q  R  H  G  S  L  S  S  T  Q  E  S  L  S  D  R  E  S  V  H  S  R  A  S  S  T  H  S  A  G  P  G  V  A  S  G  S  Q  Q  H  T  P  T  N  S  S  S  S  T  G  T  S  S  S  T  I  D  N  Q  F  A  I  L  P  R  E  M  Y  R  L  P  Q  L 

>Glomor DV617973 mORF
 M  E  G  D  R  K  L  S  L  P  G  L  P  P  L  P  K  S  L  C  A  A  V  G  A  T  A  S  G  T  A  S  G  S  P  L  S  H  V  N  Q  H  F  L  S  G  T  T  D  G  E  L  Y  L  G  A  S  T  S  S  A  A  A  A  H  R  Q  R  V  N  H  R  H  G  S  L  S  S  T  Q  E  S  L  S  D  R  E  S  L  H  S  R  A  S  S  T  H  S  S  H  Y  Y  H  H  S  T  Q  L  L  T  P  T  N  N 

>Bommor AU003981 mORF
 M  S  L  Q  G  L  P  P  L  P  K  S  L  S  G  F  A  E  D  D  P  D  T  P  D  P  P  D  T  S  N  E  K  P  P  T  D  L  D  S  Q  L  V  Y  L  K  K  E  M  A  S  L  R  Q  L  D  L  S  L  L  S  E  L  W  S  L  S  E  A  M  A  S  W  R  R  Q  L  E  R  A  P  R  L  R  P  A  P  P  P  P  P  P  I  H  Y  L  R  T 


MUSCLE (3.6) multiple sequence alignment


Bommor          ---------------MSLQGLPPLPKSLSGFAEDDPD-----------TPDPPDTSNEKP
Drogri          MMENAETTQQHQRQQNILTGLPPLPKSLSAAASAMAPGHG--------------------
Dromel          MMENSSNDAQPH-----LTGLPPLPKSLSAATAA-PVAIGPHPR----TASPASSVNALT
Dropse          MMDNSDPQQHPQ---HSLSGLPPLPKSLSSAAAAAAVATASHQQHTSHTASPSASVVTLT
Glomor          ------MEGDRK---LSLPGLPPLPKSLCAAVGATASGTA--------SGSPLSHVNQHF
                                 * *********.. .   .                        

Bommor          PTDLDSQLVYLKKEMAS---------------LRQLDLSLLSELWSLSEAMASWRRQLER
Drogri          --------------------------QGHGHGQRSVPVQVQVRSHT-SSPLHSQLKPLLG
Dromel          VAA---GELYLGPSTSSSAASRNRSYNGHGHSQRHGSLSSTQESLSDRESVHSRASSTHS
Dropse          AAA---GDLYLGPSTSA-AAARNRSYNGH-HSQRHGSLSSTQESLSDRESVHSRASSTHS
Glomor          LSGTTDGELYLGASTSSAAAAHRQRVN-----HRHGSLSSTQESLSDRESLHSRASSTHS
                                                 *   :.      :  ..: *.      

Bommor          A-----------------------------------------------------------
Drogri          YG----------------------------------------------------------
Dromel          AGAVHTPTNSSSSTGATSSTIDNQLAILRREMYGLRQLDLSLLSQLWALNESIQGFRVFL
Dropse          AG----------------------------------------------------------
Glomor          S-----------------------------------------------------------
                                                                            

Bommor          ------------------------------------------------------------
Drogri          ------------------------------------------------------------
Dromel          QEQDALSPPSRSRTPSDANSLSSDEEDDGSYAPVALPKMTDTAGAGSAGVVNSRAMASPA
Dropse          ------------------------------------------------------------
Glomor          ------------------------------------------------------------
                                                                            

Bommor          ------------------------------------------------------------
Drogri          ------------------------------------------------------------
Dromel          ASGGLPTKLATGSTTSHASTSSTSGASGSSSAASSMGKHQQVQQQQQQQSQSANHYHQRP
Dropse          ------------------------------------------------------------
Glomor          ------------------------------------------------------------
                                                                            

Bommor          ---------------------PRLRPAPPPPPP--------------IHYLRT-------
Drogri          ---------------------TAAARANGFGAP--------------LLGARI-------
Dromel          APPPAPPAQHKAHPQLPRILQQRMRQAPPPPPPTRQKAGGGGGGGASTSSSNHSISSVTQ
Dropse          ---------------------PGVASGSQQHTP--------------TNSSSSTGTSSST
Glomor          ---------------------HYYHHSTQLLTP--------------TNN----------
                                          .    .*                           

Bommor          ------------------
Drogri          ------------------
Dromel          PHPHSHQHPQHTHHSRPV
Dropse          IDNQFAILPREMYRLPQL
Glomor          ------------------
                                  


////


>Dromel CG18624_FBtr0071140 uORF
 M  G  S  G  I  V  V  Q  L  A  R  K  Y  G  A  V  I  F  F  P  T  V  A  V  G  S  I  Y  A  D  W  S  H  T  R  Q  W  K  R  Q  Q  L  Q  L  A  H  R  A  Q  L  K  D  Q  R 

>Drowil EB496879 uORF
 M  L  L  A  T  L  P  K  N  L  M  G  S  G  S  N  I  V  T  Q  L  A  R  K  Y  G  A  V  V  F  F  P  T  V  A  V  G  S  I  Y  A  D  W  S  H  T  R  E  W  K  R  Q  K  Q  Q  L  A  R  S  E  Q  L  K  S  Q  S 

>Anogam ENSANGT00000026596 uORF
 M  I  R  Q  F  W  N  R  Y  K  V  V  I  I  F  P  A  L  A  F  G  S  I  A  A  D  Y  S  Y  T  R  Q  W  K  K  T  R  L  E  Q  I  Q  Q  Q  Q  Q  Q  A  Q  Q  Q  Q  L  A 

>Aedaeg DV277394 uORF
 M  S  I  L  S  F  W  R  R  Y  R  V  V  I  I  F  P  T  L  A  I  S  S  I  Y  A  D  Y  S  Y  T  R  K  W  K  Q  Q  K  Q  I  P  Q  A  Q  V  P  Q  V 

>Bommor BB988134 uORF
 M  A  L  S  Q  F  L  R  R  N  L  V  S  I  V  F  P  T  I  S  I  T  L  I  F  L  D  W  N  H  T  R  K  W  K  A  Q  Q  I  K  V 

>Locmig CO851689 uORF
 M  L  Q  A  T  G  K  F  L  R  R  Y  G  V  V  I  F  F  P  T  V  V  T  T  A  I  V  S  D  L  Y  S  T  R  Q  W  K  E  R  L  K  Q  K  K  L  Q  E  P  E  L  L  T  D 

>Boomic CV448373 uORF
 M  A  V  T  A  G  A  T  L  L  D  K  V  R  P  V  L  Q  V  C  R  R  Y  S  A  T  V  L  F  P  T  I  S  G  Y  L  I  Y  A  D  Y  S  R  T  Q  R  W  K  K  S  K  A  I  S  E 

>Ambame BF008443 uORF
 M  A  V  V  P  E  K  L  L  P  V  F  T  V  C  R  R  Y  A  A  T  V  L  F  P  V  F  T  V  W  A  I  Y  T  D  Y  T  R  T  Q  R  W  K  K  T  K  A  A  A  E  Q  S  G  H  Q  Q 


MUSCLE (3.6) multiple sequence alignment


Boomic          --MAVTAGATLLDKVRPVLQVCRRYSATVLFPTISGYLIYADYSRTQRWK----------
Ambame          -------MAVVPEKLLPVFTVCRRYAATVLFPVFTVWAIYTDYTRTQRWK----------
Dromel          ------------MGSGIVVQLARKYGAVIFFPTVAVGSIYADWSHTRQWK-------RQQ
Drowil          MLLATLPKNLMGSGSNIVTQLARKYGAVVFFPTVAVGSIYADWSHTREWK-------RQK
Locmig          -------------MLQATGKFLRRYGVVIFFPTVVTTAIVSDLYSTRQWKE------RLK
Bommor          ---------------MALSQFLRRNLVSIVFPTISITLIFLDWNHTRKWK----------
Anogam          ----------------MIRQFWNRYKVVIIFPALAFGSIAADYSYTRQWKKTRLEQIQQQ
Aedaeg          ---------------MSILSFWRRYRVVIIFPTLAISSIYADYSYTRKWKQ------QKQ
                                    . ..  . :.**..    *  *   *. **          

Boomic          KSKAISE------
Ambame          KTKAAAEQSGHQQ
Dromel          LQLAHRAQLKDQR
Drowil          QQLARSEQLKSQS
Locmig          QKKLQEPELLTD-
Bommor          ---AQQIKV----
Anogam          QQQAQQQQLA---
Aedaeg          IPQAQVPQV----
                             

>Dromel CG18624_FBtr0071140 mORF
 M  V  L  G  L  D  K  R  A  L  W  G  A  L  P  L  L  G  F  A  I  G  H  F  L  D  K  K  E  T  E  R  M  T  M  F  R  D  K  S  A  L  Y  G  R  P  A  G  S  E  G  K  A  P  S  W 

>Drowil EB496879 mORF
 M  V  L  G  L  D  K  R  I  L  W  A  G  L  P  L  L  G  F  A  I  G  H  F  L  D  K  K  E  T  E  R  M  T  L  F  R  D  K  S  A  L  F  G  R  P  E  G  S  E  K  Q  E  P  S  W 

>Anogam ENSANGT00000026596 mORF
 M  F  G  L  N  R  Q  Y  L  W  S  V  V  P  L  F  G  F  G  V  G  W  F  L  D  R  K  E  T  E  R  M  T  M  F  R  D  K  S  A  L  Y  G  R  T  L  K  E  G  E  K  P  S  W  P 

>Aedaeg DV277394 mORF
 M  F  G  L  T  R  Q  Y  L  L  A  A  I  P  L  A  G  Y  G  F  G  W  F  L  D  N  K  E  T  E  R  M  T  M  F  R  D  K  S  A  L  Y  G  R  V  L  K  E  G  E  K  P  S  W  P 

>Bommor BB988134 mORF
 M  A  I  F  G  I  T  P  R  F  I  W  F  G  V  P  M  T  G  F  F  I  G  K  F  L  D  D  Q  E  T  L  R  M  T  S  F  R  D  K  S  A  L  F  G  G  R  V  K  E  G  D  P  P  T  W  P 

>Locmig CO851689 mORF
 M  A  L  F  G  I  T  K  Q  Y  V  W  A  G  I  P  L  T  G  F  L  I  G  W  Y  L  D  R  K  E  T  E  R  L  T  M  F  R  D  K  S  A  L  Y  G  R  E  L  K  P  G  E  K  P  S  W  P 

>Boomic CV448373 mORF
 M  T  L  L  A  T  L  L  R  R  S  K  Y  F  V  A  I  P  M  L  T  V  A  G  A  I  G  W  Y  V  D  R  E  D  N  L  S  L  T  R  F  R  G  K  S  K  L  Y  G  R  E  Y  A  P  G  E  K  P  P  W  P 

>Ambame BF008443 mORF
 M  D  A  A  T  L  W  R  R  L  K  F  F  K  G  I  P  L  L  A  L  C  W  A  F  A  E  Y  V  E  H  R  S  D  L  S  L  T  R  Y  R  G  K  S  K  L  Y  G  R  E  Y  G  P  D  E  K  P  P  W  P 


MUSCLE (3.6) multiple sequence alignment


Boomic          MTLLATLLRRSKYFVAIPMLTVAGAIGWYVDREDNLSLTRFRGKSKLYGREYA-PGEKPP
Ambame          -MDAATLWRRLKFFKGIPLLALCWAFAEYVEHRSDLSLTRYRGKSKLYGREYG-PDEKPP
Bommor          -MAIFGITPRF-IWFGVPMTG--FFIGKFLDDQETLRMTSFRDKSALFGGRVK-EGDPPT
Dromel          --MVLGLDKRA-LWGALPLLG--FAIGHFLDKKETERMTMFRDKSALYGRPAGSEGKAPS
Drowil          --MVLGLDKRI-LWAGLPLLG--FAIGHFLDKKETERMTLFRDKSALFGRPEGSEKQEPS
Aedaeg          ---MFGLTRQY-LLAAIPLAG--YGFGWFLDNKETERMTMFRDKSALYGRVLK-EGEKPS
Anogam          ---MFGLNRQY-LWSVVPLFG--FGVGWFLDRKETERMTMFRDKSALYGRTLK-EGEKPS
Locmig          -MALFGITKQY-VWAGIPLTG--FLIGWYLDRKETERLTMFRDKSALYGRELK-PGEKPS
                      :  .      :*:      .. :::  .   :* :*.** *:*       . *.

Boomic          WP
Ambame          WP
Bommor          WP
Dromel          W-
Drowil          W-
Aedaeg          WP
Anogam          WP
Locmig          WP
                * 


////


>Dromel CG30100_FBtr0087140  uORF
 M  K  M  V  Q  P  S  R  Q  Q  I  L  R  L  Y  K  H  L  I  R  Y  G  N  H  L  K  L  T  D  K  N  Y  F  L  G  R  V  R  H  E  F  R  D  N  R  S  L  T  N  P  V  E  V  E  F  S  F  K  R  G  E  T  L  L  K  K  G  R  I  L 

>Stocal DN952559 uORF
 M  L  Q  P  S  R  Q  Q  I  L  R  L  Y  K  H  L  I  R  Y  G  N  Q  L  Q  L  T  D  K  S  Y  F  L  G  R  V  R  R  E  F  R  E  N  C  Q  E  T  E  A  H  K  I  E  F  S  F  K  R  G  E  T  L  L  R  N  G  R  I  L 

>Anogam ENSANGT00000016051 uORF
 M  N  V  V  P  A  S  T  K  R  L  V  L  S  L  Y  R  D  L  L  R  Y  G  A  Q  L  Q  H  T  D  Q  D  Y  F  L  N  R  I  R  R  E  F  R  Q  S  A  S  L  T  D  P  K  E  I  E  F  C  Y  K  R  G  R  A  L  L  D  R  A  R  V  I 

>Aedaeg DV397353 uORF
 M  T  I  P  S  L  T  S  R  R  L  I  L  R  L  Y  R  D  L  R  R  Y  G  S  Q  L  Q  F  T  D  Q  E  Y  F  L  Q  R  V  R  R  E  F  D  Q  N  R  T  L  C  D  P  K  E  I  E  F  C  Y  K  R  G  R  A  L  L  D  Q  A  R  V  I 

>Acypis CV838305 uORF
 M  T  I  T  H  L  Q  V  K  K  L  Y  K  E  L  L  K  Y  G  C  S  L  K  L  T  D  K  N  Y  Y  K  S  R  I  K  Q  E  F  L  D  N  K  Q  L  V  K  P  E  E  I  K  F  F  Y  D  K  G  Q  E  L  L  K  R  K  S  I  V 

>Ixosca DN974785 uORF
 M  P  A  D  L  S  K  A  A  V  L  N  L  Y  R  S  L  V  R  Y  A  R  D  L  E  L  S  D  K  P  Y  Y  L  R  R  L  R  T  E  F  E  K  H  R  D  L  A  D  D  K  E  R  Q  F  Y  F  Q  K  G  K  A  F  L  E  K  R  R  L  V 


MUSCLE (3.6) multiple sequence alignment


Ixosca          --MPADLSKAAVLNLYRSLVRYARDLELSDKPYYLRRLRTEFEKHRDLADDKERQFYFQK
Acypis          ----MTITHLQVKKLYKELLKYGCSLKLTDKNYYKSRIKQEFLDNKQLVKPEEIKFFYDK
Dromel          -MKMVQPSRQQILRLYKHLIRYGNHLKLTDKNYFLGRVRHEFRDNRSLTNPVEVEFSFKR
Stocal          ---MLQPSRQQILRLYKHLIRYGNQLQLTDKSYFLGRVRREFRENCQETEAHKIEFSFKR
Anogam          MNVVPASTKRLVLSLYRDLLRYGAQLQHTDQDYFLNRIRREFRQSASLTDPKEIEFCYKR
Aedaeg          MTIPSLTSRRLILRLYRDLRRYGSQLQFTDQEYFLQRVRREFDQNRTLCDPKEIEFCYKR
                       :.  :  **. * .*.  *: :*: *:  *:. ** .     .  : :* :..

Ixosca          GKAFLEKRRLV
Acypis          GQELLKRKSIV
Dromel          GETLLKKGRIL
Stocal          GETLLRNGRIL
Anogam          GRALLDRARVI
Aedaeg          GRALLDQARVI
                *  :* .  ::


>Dromel CG30100_FBtr0087140 mORF
 M  L  R  G  L  V  R  F  L  A  L  P  P  T  A  V  R  C  K  S  N  L  D  Y  S  R  F  P  V  L  Q  E  S  D  I  E  E  T  F  M  R  G  S  G  P  G  G  Q  A  V  N  K  T  S  N  C  V  F  L  R  H  L  P  T  N  I  T  V  K  C  H  T  H  R  L  A  S  K  N  R  V  E  A  R  K  L  L  L  E  K  L  D  V  H  L  N  G  E  H  S  I  A  A  Q  V  K  A  Q  E  Q  R  K  S  T  E  R  R  R  R  Q  E  K  L  Q  E  M  K  K  S  W  Q  D  R  E  R  T  D  G  G  T  K  S  T  D  K  E 

>Stocal DN952559 mORF
 M  Y  N  L  C  F  R  L  L  R  A  G  I  A  V  Q  R  S  I  I  S  H  S  T  T  N  A  L  T  K  P  V  V  T  I  K  S  P  A  H  F  S  S  L  L  F  Y  R  L  K  H  Q  Q  L  D  Y  S  R  Y  P  T  L  N  E  E  D  L  E  E  T  F  T  R  G  S  G  P  G  G  Q  A  L  N  K  T  S  N  C  V  L  L  R  H  L  P  T  N  I  V  V  K  C  H  I  H  R  S  A  Q  K  N  R  V  E  A  R  K  I  L  L  E  K  L  D  A  Q  L  N  G  E  Y  S  I  Q  S  Q  L  K  Q  L  E  N  K  K  S  A  E  R  K  R  R  -  T  K  L  Q  E  M  K  Q  K  W  K  E  R  E  E  Q  E  G  E  G  E  N  K  I  P  P  P  D  Q  K  V 

>Anogam ENSANGT00000016051 mORF
 M  L  G  L  L  R  C  V  A  L  E  S  T  A  Q  W  K  A  L  S  A  S  P  W  R  R  C  L  S  K  V  V  D  H  S  R  L  P  V  L  R  D  E  D  L  E  E  S  F  V  R  G  S  G  P  G  G  Q  A  V  A  K  T  N  N  K  V  V  L  T  H  K  P  T  G  I  V  V  Q  C  H  T  T  R  S  L  F  E  N  R  R  E  A  R  K  M  L  I  G  K  L  D  Q  L  Y  N  G  D  Q  S  V  E  A  Q  L  Q  R  I  E  A  K  K  Q  T  E  T  A  R  R  K  Q  K  L  Q  A  K  K  K  A  W  K  E  R  E  F  G  D  E  S  D  K 

>Aedaeg DV397353 mORF
 M  F  T  L  L  R  S  A  V  Q  V  R  S  F  R  S  P  L  I  R  W  K  T  T  I  D  T  S  K  V  P  A  L  R  D  D  D  L  E  E  T  F  V  R  G  S  G  P  G  G  Q  A  V  A  K  T  N  N  K  V  V  L  T  H  K  P  T  G  I  V  I  Q  C  H  S  S  R  S  L  F  K  N  R  E  E  A  R  R  L  L  V  A  K  L  D  E  L  E  N  G  D  Q  S  V  E  A  Q  Q  R  R  I  D  Q  K  K  H  S  E  A  A  R  R  R  S  K  R  Q  E  M  K  K  A  W  K  E  R  E  F  G  Q  P  D 

>Acypis CV838305 mORF
 M  Y  S  L  L  C  K  A  L  P  F  N  T  N  S  V  K  N  A  R  S  I  S  L  T  L  F  N  K  K  Q  T  I  D  R  S  K  V  P  I  I  N  E  N  E  L  E  E  M  F  V  K  G  S  G  P  G  G  S  A  V  N  K  N  A  N  C  V  V  L  K  H  K  P  T  G  I  V  I  K  C  H  E  S  R  C  V  E  D  N  R  K  M  A  R  G  K  L  A  I  K  L  D  V  I  E  N  -  Y  N  S  V  E  A  Q 

>Ixosca DN974785 mORF
 M  L  T  G  V  L  R  A  A  G  T  S  A  A  R  L  L  L  R  G  S  M  R  S  K  H  S  V  D  R  S  R  V  P  V  L  K  D  E  D  I  V  E  Q  F  V  H  G  E  W  S  G  K  A  R  A  V  N  K  L  A  K  L  R  R  A  L  S  H  P  -  -  G  V  V  G  S  P  A  H  G  K  Q  A  F  S  T  -  K  S  E  A  F  G  -  G  -  L  L  G  -  E  K  K  W  D  E  -  T  W  N  -  -  T  W  K  R  F  S  A  P  K  K  L  G  -  L  G  P  Q  K  Q  R  E  L  Q  S  L  K  P  -  K  -  R  P  K  A  C  R  -  -  F  K  K  -  Q  -  P  K  K  T  P  K  G  V  L  -  R 


MUSCLE (3.6) multiple sequence alignment


Ixosca          ---MLTGVLR---------------------AAGTSAARLLLRGSMR--SKHSVDRSRVP
Dromel          ---MLRGLVR-----------------------------FLALPPTAVRCKSNLDYSRFP
Stocal          MYNLCFRLLRAGIAVQRSIISHSTTNALTKPVVTIKSPAHFSSLLFYRLKHQQLDYSRYP
Acypis          ----MYSLLC---------------KALPFNTNSVKNARSISLTLFN--KKQTIDRSKVP
Anogam          ----MLGLLR------------------CVALESTAQWKALSASPWRRCLSKVVDHSRLP
Aedaeg          ----MFTLLR-----------------------SAVQVRSFRSPLIR--WKTTIDTSKVP
                       ::                               :            :* *. *

Ixosca          VLKDEDIVEQFVHGEWSGKARAVNKLAKLRRALSHP-GVVGSPAHGKQAFSTKSEAFGGL
Dromel          VLQESDIEETFMRGSGPG-GQAVNKTSNCVFLRHLPTNITVKCHTHRLASKNRVEARKLL
Stocal          TLNEEDLEETFTRGSGPG-GQALNKTSNCVLLRHLPTNIVVKCHIHRSAQKNRVEARKIL
Acypis          IINENELEEMFVKGSGPG-GSAVNKNANCVVLKHKPTGIVIKCHESRCVEDNRKMARGKL
Anogam          VLRDEDLEESFVRGSGPG-GQAVAKTNNKVVLTHKPTGIVVQCHTTRSLFENRREARKML
Aedaeg          ALRDDDLEETFVRGSGPG-GQAVAKTNNKVVLTHKPTGIVIQCHSSRSLFKNREEARRLL
                 :.:.:: * * .*. .* . *: *  :       * .:. .    .   ...  *   *

Ixosca          LGEKKWDETWNTWKRFSAPKKLGLGPQKQRELQSLKPKRPKACRFKKQPKKTPKGVLR--
Dromel          LE--KLDVHLNGEHSIAAQVK-AQEQRKSTERRRRQEKLQEMKKSWQDRERTDGGTKST-
Stocal          LE--KLDAQLNGEYSIQSQLK-QLENKKSAERKRRT-KLQEMKQKWKEREEQEGEGENKI
Acypis          AI--KLDVIEN-YNSVEAQ-----------------------------------------
Anogam          IG--KLDQLYNGDQSVEAQLQ-RIEAKKQTETARRKQKLQAKKKAWKEREFGDESDK---
Aedaeg          VA--KLDELENGDQSVEAQQR-RIDQKKHSEAARRRSKRQEMKKAWKEREFGQPD-----
                    * *   *    . :                                          

Ixosca          -------
Dromel          ---DKE-
Stocal          PPPDQKV
Acypis          -------
Anogam          -------
Aedaeg          -------
                       


////


>Dromel CG30290_FBtr0071672 uORF 
 M  T  S  Q  I  Y  S  Q  K  K  F  V  P  T  P  P  E  K  G  S  F  P  L  D  H  E  G  L  C  K  K  Q  F  L  L  Y  A  S  C  L  R  K  N  A  Q  D  T  S  Q  C  R  Q  D  A  Q  N  Y  L  A  C  R  M  D  N  N  L  M  E  K  T  E  W  S  K  L  G  F  H  D  Q  S  T  K  T  D  Q  K  E  P  E  V  Q  K  Q 

>Dromoj EB614984 uORF
 M  T  S  Q  I  Y  N  Q  K  K  F  I  P  T  A  P  E  K  G  S  F  P  L  D  H  E  S  L  C  K  K  H  F  L  I  Y  A  S  C  L  R  R  N  D  N  D  N  S  K  C  R  A  E  A  K  E  Y  L  G  C  R  M  E  N  N  L  M  E  K  T  E  W  A  K  L  G  F  P  E  K  E  Q  P  T  V  K  E  Q  Q  Q 

>Drovir EB556395 uORF
 M  T  S  Q  I  Y  S  Q  K  K  F  V  P  T  A  P  E  K  G  S  F  P  L  D  H  E  S  L  C  K  K  H  F  L  I  Y  A  S  C  L  R  R  N  E  N  D  N  A  K  C  R  A  E  A  Q  E  Y  L  G  C  R  M  D  N  N  L  M  E  K  T  E  W  A  K  L  G  F  P  E  K  M  P  P  T  E  K  Q  Q  Q  Q  H  Q  S  N 

>Drogri EB619858 uORF
 M  T  S  Q  I  Y  S  Q  K  K  F  I  P  T  A  P  E  K  G  S  F  P  L  D  H  E  S  L  C  K  K  H  F  I  I  Y  A  S  C  L  R  R  N  E  N  D  N  A  K  C  R  R  E  A  Q  E  Y  L  G  C  R  M  E  N  N  L  M  E  K  T  E  W  S  K  L  G  F  P  E  Q  S  K  Q  P  K  Q  Q  Q  E  Q  Q 

>Glomor DV620052 uORF
 M  T  S  N  T  F  N  Q  T  K  F  T  P  V  P  P  E  K  G  S  F  P  L  D  H  E  S  L  C  K  K  Y  Y  L  L  Y  M  S  C  L  S  R  N  E  D  Q  N  S  K  C  R  Q  E  A  K  A  Y  L  G  C  R  M  E  N  Q  L  M  E  T  T  P  W  P  K  L  G  F  E  Q  Q  T  G  K  T  A  T  S  T  Q  A  Q 

>Anogam BX767891 uORF
 M  T  S  M  T  F  G  Q  K  K  F  I  P  T  A  P  E  K  G  S  F  P  L  D  H  G  G  Q  C  R  K  L  M  L  F  Y  M  R  C  L  R  E  N  A  D  D  N  S  A  C  R  E  E  S  K  A  Y  L  Q  C  R  M  D  H  D  L  M  A  R  E  D  F  S  K  L  G  Y  S  S  E  K  S  S  E  N  K  P  E  Q  S 

>Aedaeg DV368308 uORF
 M  T  S  M  T  F  G  Q  K  K  F  I  P  T  A  P  E  K  G  S  F  P  L  D  H  E  G  Q  C  K  K  L  M  L  Y  Y  M  R  C  L  R  T  N  N  D  D  N  S  A  C  R  Q  E  S  K  A  Y  L  Q  C  R  M  D  N  N  L  M  A  K  E  E  F  S  K  L  G  F  A  D  L  E  S  E  S  A  K  K  S  E  Q  K 

>Carmae DY308116 uORF
 M  A  S  M  T  F  G  Q  K  S  F  N  P  T  P  P  Q  K  G  S  F  P  L  D  H  Q  G  E  C  K  K  F  M  L  K  Y  M  L  C  L  H  E  N  K  N  K  N  S  L  C  R  E  K  S  R  D  Y  L  A  C  R  M  E  K  G  L  M  A  Q  E  E  W  D  K  L  G  Y  S  D  L  A  T  P  K  D  H  S  T 


MUSCLE (3.6) multiple sequence alignment


Carmae          MASMTFGQKSFNPTPPQKGSFPLDHQGECKKFMLKYMLCLHENKNKNSLCREKSRDYLAC
Anogam          MTSMTFGQKKFIPTAPEKGSFPLDHGGQCRKLMLFYMRCLRENADDNSACREESKAYLQC
Aedaeg          MTSMTFGQKKFIPTAPEKGSFPLDHEGQCKKLMLYYMRCLRTNNDDNSACRQESKAYLQC
Glomor          MTSNTFNQTKFTPVPPEKGSFPLDHESLCKKYYLLYMSCLSRNEDQNSKCRQEAKAYLGC
Dromel          MTSQIYSQKKFVPTPPEKGSFPLDHEGLCKKQFLLYASCLRKNAQDTSQCRQDAQNYLAC
Drogri          MTSQIYSQKKFIPTAPEKGSFPLDHESLCKKHFIIYASCLRRNENDNAKCRREAQEYLGC
Dromoj          MTSQIYNQKKFIPTAPEKGSFPLDHESLCKKHFLIYASCLRRNDNDNSKCRAEAKEYLGC
Drovir          MTSQIYSQKKFVPTAPEKGSFPLDHESLCKKHFLIYASCLRRNENDNAKCRAEAQEYLGC
                *:*  :.*..* *..*:******** . *.*  : *  **  * :..: ** .:. ** *

Carmae          RMEKGLMAQEEWDKLGYSDL-ATPKDHST------
Anogam          RMDHDLMAREDFSKLGYSSE-KSSENKPEQS----
Aedaeg          RMDNNLMAKEEFSKLGFADLESESAKKSEQK----
Glomor          RMENQLMETTPWPKLGFEQQTGKTATSTQAQ----
Dromel          RMDNNLMEKTEWSKLGFHDQ-STKTDQKEPEVQKQ
Drogri          RMENNLMEKTEWSKLGFPEQSKQPKQQQEQQ----
Dromoj          RMENNLMEKTEWAKLGFPEK-EQPTVKEQQQ----
Drovir          RMDNNLMEKTEWAKLGFPEK-MPPTEKQQQQHQSN
                **:: **    : ***: .                


>Dromel CG30290_FBtr0071672 mORF 
 M  K  P  E  R  N  V  M  I  A  A  T  G  S  V  A  T  I  K  L  A  Q  L  I  R  E  L  S  D  E  R  L  P  F  K  F  H  L  K  V  L  I  T  E  A  A  K  H  F  F  E  L  E  Q  I  P  E  N  V  P  I  Y  H  N  R  D  E  W  I  T  W  N  K  R  G  D  P  V  L  H  I  D  L  G  K  W  A  D  L  L  V  I  A  P  L  S  A  N  S  L  S  K  M  A  T  G  I  C  D  N  I  V  M  C  V  V  R  A  W  D  L  E  K  P  L  L  F  A  P  A  M  N  T  R  M  Y  D  H  P  I  T  R  E  Q  I  D  K  L  T  S  W  G  Y  K  E  I  P  C  I  S  K  T  L  M  C  G  D  T  G  N  G  A  M  A  E  V  P  T  I  V  E  A  V  L  S  A  F  Q  P  I  K 

>Anogam ENSANGT00000016461 mORF
 M  K  V  K  K  N  I  L  V  G  C  T  G  S  V  A  T  I  K  L  P  L  L  V  E  K  L  L  Q  L  T  E  F  E  V  E  V  H  V  I  V  T  E  H  A  R  H  F  F  S  P  Q  D  L  P  A  A  V  T  L  H  T  D  A  E  E  W  T  S  W  Q  K  R  G  D  P  V  L  H  I  E  L  G  K  W  A  D  L  L  V  I  A  P  L  D  A  N  S  L  A  K  M  A  N  G  L  C  D  N  L  L  L  C  T  T  R  A  W  D  P  T  K  P  L  L  F  C  P  A  M  N  T  R  M  W  E  H  P  I  T  A  T  Q  I  G  T  L  K  S  W  G  H  R  E  V  P  C  I  A  K  T  L  M  C  G  D  T  G  L  G  A  M  A  E  V  D  T  I  V  S  T  I  R  D  T  L  S  M  E  Q  S 

>Dromoj EB614984 mORF
 M  G  E  T  G  L  S  G  K  G  T  T  D  S  E  R  T  A  T  I  A  M  K  P  E  R  N  L  L  I  A  A  T  G  S  V  A  T  I  K  M  V  Q  M  I  S  E  F  S  D  D  K  L  P  Y  K  F  N  I  K  V  I  I  T  E  H  A  K  H  F  F  E  L  E  E  V  P  E  H  V  P  I  L  H  N  R  D  E  W  L  T  W  N  K  R  G  D  P  V  L  H  I  D  L  G  K  W  A  D  L  M  L  I  A  P  L  S  A  N  S  L  A  K 

>Drovir EB556395 mORF
 M  G  E  I  G  L  S  G  K  D  A  T  N  G  E  A  A  A  A  A  S  I  K  L  R  P  E  R  N  V  L  I  A  A  T  G  S  V  A  T  I  K  L  V  Q  L  I  S  E  L  S  N  E  K  L  P  Y  K  F  N  V  K  V  I  I  T  E  H  A  K  H  F  F  E  L  E  Q  V  P  E  H  V  P  I  L  H  N  R  D  E  W  L  A  W  N  K  R  G  D  P  V  L  H  I  E  L  G  K  W  A  H  M  L  L  I  A  P  L  S  A  T  L 

>Drogri EB619858 mORF
 M  V  E  T  G  L  S  G  A  V  E  A  T  E  A  A  A  G  A  T  I  A  T  M  R  Q  E  R  N  I  L  I  A  A  T  G  S  V  A  T  I  K  L  L  Q  L  I  D  E  L  S  N  D  K  L  P  Y  K  F  S  V  K  V  I  I  T  E  H  A  K  H  F  V  E  L  E  Q  M  P  E  H  V  S  V  L  H  N  R  D  E  W  L  T  W  N  K  R  G  D  P  V  L  H  I  E  L  G  K  W  A  D  M  L  L  I  A  P  L  S  A  N  S  L  A  K 

>Glomor DV620052 mORF
 M  K  P  T  K  N  L  I  I  A  C  S  G  S  V  A  T  I  K  L  P  V  L  I  E  K  L  Q  D  P  S  L  D  F  I  F  N  I  K  V  I  L  T  E  H  A  K  H  F  V  D  F  A  S  M  P  Q  S  V  E  L  L  D  D  E  M  E  W  K  A  W  N  K  R  G  D  P  V  V  H  I  E  L  G  K  W  A  D  L  A  V  I  A  P  L  S  A  N  S  L 

>Aedaeg DV368308 mORF
 M  S  K  K  N  I  L  I  G  C  T  G  S  V  A  T  I  K  L  P  L  L  I  Q  K  L  R  E  S  N  S  N  V  E  I  K  V  I  V  T  Q  N  A  E  H  F  F  A  A  A  D  I  P  E  D  V  P  I  H  R  D  A  D  E  W  S  S  W  S  G  R  G  D  P  V  L  H  I  E  L  G  K  W  A  D  L  M  V  I  A  P  L  D  A  N  S  L  A  K  M  A  S  G  L  C 

>Carmae DY308116 mORF
 M  S  Q  L  P  P  L  G  T  G  P  R  V  L  L  G  C  T  G  S  V  A  T  I  K  V  P  E  L  A  R  R  L  Q  E  R  G  A  S  V  V  I  V  P  T  K  N  A  C  H  F  L  R  M  Q  A  K  V  D  T  G  V  K  R  K  N  T  S  G  G  S  S  F  P  N 


MUSCLE (3.6) multiple sequence alignment


Carmae          -----------------MSQLPPLGTGPRVLLGCTGSVATIKVPELARRLQERG----AS
Anogam          -----------------------MKVKKNILVGCTGSVATIKLPLLVEKLLQLT-EFEVE
Aedaeg          ------------------------MSKKNILIGCTGSVATIKLPLLIQKLRESN--SNVE
Glomor          -----------------------MKPTKNLIIACSGSVATIKLPVLIEKLQDPSLDFIFN
Drogri          MVETGLSGAVEATEAAAGATIATMRQERNILIAATGSVATIKLLQLIDELSNDKLPYKFS
Dromel          -----------------------MKPERNVMIAATGSVATIKLAQLIRELSDERLPFKFH
Dromoj          MGETGLSGKGTTDSERTAT--IAMKPERNLLIAATGSVATIKMVQMISEFSDDKLPYKFN
Drovir          MGEIGLSGKDATNGEAAAAASIKLRPERNVLIAATGSVATIKLVQLISELSNEKLPYKFN
                                            .:::..:*******:  :   : :        

Carmae          VVIVPTKNACHFLRMQAKVDTGVKRKNTSGGSSFPN------------------------
Anogam          VHVIVTEHARHFFSPQDLPAAVTLHTDAEEWTSWQKRGDPVLHIELGKWADLLVIAPLDA
Aedaeg          IKVIVTQNAEHFFAAADIPEDVPIHRDADEWSSWSGRGDPVLHIELGKWADLMVIAPLDA
Glomor          IKVILTEHAKHFVDFASMPQSVELLDDEMEWKAWNKRGDPVVHIELGKWADLAVIAPLSA
Drogri          VKVIITEHAKHFVELEQMPEHVSVLHNRDEWLTWNKRGDPVLHIELGKWADMLLIAPLSA
Dromel          LKVLITEAAKHFFELEQIPENVPIYHNRDEWITWNKRGDPVLHIDLGKWADLLVIAPLSA
Dromoj          IKVIITEHAKHFFELEEVPEHVPILHNRDEWLTWNKRGDPVLHIDLGKWADLMLIAPLSA
Drovir          VKVIITEHAKHFFELEQVPEHVPILHNRDEWLAWNKRGDPVLHIELGKWAHMLLIAPLSA
                : :: *: * **.             :     ::                          

Carmae          ------------------------------------------------------------
Anogam          NSLAKMANGLCDNLLLCTTRAWDPTKPLLFCPAMNTRMWEHPITATQIGTLKSWGHREVP
Aedaeg          NSLAKMASGLC-------------------------------------------------
Glomor          NSL---------------------------------------------------------
Drogri          NSLAK-------------------------------------------------------
Dromel          NSLSKMATGICDNIVMCVVRAWDLEKPLLFAPAMNTRMYDHPITREQIDKLTSWGYKEIP
Dromoj          NSLAK-------------------------------------------------------
Drovir          TL----------------------------------------------------------
                                                                            

Carmae          -----------------------------------
Anogam          CIAKTLMCGDTGLGAMAEVDTIVSTIRDTLSMEQS
Aedaeg          -----------------------------------
Glomor          -----------------------------------
Drogri          -----------------------------------
Dromel          CISKTLMCGDTGNGAMAEVPTIVEAVLSAFQPIK-
Dromoj          -----------------------------------
Drovir          -----------------------------------
                                                   


////


>Dromel CG31178_FBtr0084138 uORF
 M  I  I  E  L  C  L  E  F  H  L  M  W  E  L  N  V  R  I  Y  F  M  R  M  R  V  A  I  V  N  Q  L  E  P  I  G  D  F  S  Y 

>Drovir EB564030 uORF
 M  I  F  E  I  Y  L  Q  F  Y  L  L  R  H  C  E  V  R  I  Y  F  L  R  L  C  L  S  V  V  N  Q  G  A  P  I  E  G  G  A  I  Q  E  Q  F  I  E  E  Q  S  H 


MUSCLE (3.6) multiple sequence alignment


Dromel          MIIELCLEFHLMWELNVRIYFMRMRVAIVNQLEP----------IGDFSY
Drovir          MIFEIYLQFYLLRHCEVRIYFLRLCLSVVNQGAPIEGGAIQEQFIEEQSH
                **:*: *:*:*:.  :*****:*: :::***  *          * : *:


>Dromel CG31178_FBtr0084138 mORF
 M  S  G  S  R  R  R  R  T  V  M  G  Y  Y  E  Y  I  M  P  G  I  Y  E  Y  P  L  I  Q  C  D  A  N  S  N  A  A  Y  V  A  G  P  M  G  V  I  H  Y  Q  S  D  M  Q  T  H  L  A  L  P  T  R  Q  N  L  E  T  G  L  I  Y  P  T  I  E  S  N  S  C  F  H  E  P  N  L  E  Y  V  Q  M  E  N  E  H  T  D  D  D  E  G  Y  G  Y  E  I  P  E  I  V  L  C  L  N  R  S  N  S  E  S  G  A  A  E  E  S  G  D  S  Q  R  S  S  K  S  Y  S  S  V  E  I  S  E  Q  S  R  S  G  E  Y  V  K  L  E  S  V  F  R  R  R  R  K  V  S  Q  K  R  K  Y  T  T  E  Q  G  Y  L  V  E  E  P  T  S  E  P  S  E  E  D  A  E  E  Q  A  P  K  S  R  K 

>Drovir EB564030 mORF
 M  S  S  H  S  Y  R  T  T  T  V  E  Y  Y  E  Y  L  M  P  E  S  R  E  Y  D  F  E  S  I  H  W  P  L  H  A  A  I  S  D  S  Y  V  T  R  P  L  C  S  F  N  Y  L  T  S  L  Q  D  H  L  A  M  A  G  D  N  N  Q  H  S  E  L  I  Y  D  T  V  Q  C  P  Q  R  Q  T  I  Y  E  F  S  E  Q  E  E  H  I  L  I  C  V  A 


MUSCLE (3.6) multiple sequence alignment


Dromel          MSGSRRRRTVMGYYEYIMPGIYEYPL----IQCDANSNAAYVAGPMGVIHYQSDMQTHLA
Drovir          MSSHSYRTTTVEYYEYLMPESREYDFESIHWPLHAAISDSYVTRPLCSFNYLTSLQDHLA
                **.   * *.: ****:**   ** :        *  . :**: *:  ::* :.:* ***

Dromel          LPTRQNLETGLIYPTIESNSCFHEPNLEYVQMENEHTDDDEGYGYEIPEIVLCLNRSNSE
Drovir          MAGDNNQHSELIYDTVQ---CPQRQTIYEFSEQEEH-------------ILICVA-----
                :.  :*  : *** *::   * :  .:  .. ::**             *::*:      

Dromel          SGAAEESGDSQRSSKSYSSVEISEQSRSGEYVKLESVFRRRRKVSQKRKYTTEQGYLVEE
Drovir          ------------------------------------------------------------
                                                                            

Dromel          PTSEPSEEDAEEQAPKSRK
Drovir          -------------------
                                   


////


>Dromel CG31241_FBtr0083570 uORF
 M  S  L  V  P  E  A  S  T  S  R  A  P  K  Y  C  Y  F  F  K  T  L  L  V  E  E  L  E  L  E  T  S  Y  H  N  L  H  Y  G  Q  C  A  L  I  G  R  L  A  F  K  A  N  Q  Y  R  L  E  N  V  R  V  K  C  L  P  K  K  Y  S  L  G  E  G  T  V  S  L  L  I  L  G  L  T  H  D  K  V  V  E  N  R  V  S  T  G  R  Y  C  I  V  R  G  E  V  V  L  H  N  V  Q  H  P  K  G  A  K  L  T  A  G  G  V  Y  D  K  I  N  S  L  S  N  D  P  L  A  Q  K  Q  Y  L  S  A  L  L  A  T  Y  R  P  A  I  D  L  W  Y  I  Q  V  I  D  R  A  E  D  L  L  T  R  R  L  E  M  R  S  L  I  E  K 

>Dromoj EB603524 uORF
 M  S  D  V  E  V  A  P  P  I  N  D  P  A  E  N  L  P  K  Y  C  D  F  F  K  Y  L  L  V  E  E  L  V  L  E  P  D  Y  R  Q  I  H  Y  G  K  C  A  V  I  G  R  L  C  A  I  P  D  H  F  K  L  E  N  V  S  I  P  H  L  P  S  V  Y  K  L  P  T  G  T  V  S  L  L  L  L  N  F  S  Y  E  N  S  C  T  G  S  L  A  N  G  A  Y  C  I  M  R  G  E  I  V  L  C  N  V  Q  K  P  N  S  P  T  L  T  T  R  G  L  H  E  Q  L  L  R  L  D  D  N  G  K  E  R  S  T  L  L  E  N  V  Q  R  T  H  K  P  A  L  Y  V  W  H  S  S  R  I  D  Q  A  E  E  L  I  Q  R  R  L  E  I  R  V  L  C  K 


MUSCLE (3.6) multiple sequence alignment


Dromel          ---MSLVP--EASTSRAPKYCYFFKTLLVEELELETSYHNLHYGQCALIGRLAFKANQYR
Dromoj          MSDVEVAPPINDPAENLPKYCDFFKYLLVEELVLEPDYRQIHYGKCAVIGRLCAIPDHFK
                   :.:.*  : .:.. **** *** ****** **..*.::***:**:****.  .:::.

Dromel          LENVRVKCLPKKYSLGEGTVSLLILGLTHDKVVENRVSTGRYCIVRGEVVLHNVQHPKGA
Dromoj          LENVSIPHLPSVYKLPTGTVSLLLLNFSYENSCTGSLANGAYCIMRGEIVLCNVQKPNSP
                **** :  **. *.*  ******:*.:::::   . ::.* ***:***:** ***:*:..

Dromel          KLTAGGVYDKINSLSNDPLAQKQYLSALLATYRPAIDLWYIQVIDRAEDLLTRRLEMRSL
Dromoj          TLTTRGLHEQLLRLDDNGKERSTLLENVQRTHKPALYVWHSSRIDQAEELIQRRLEIRVL
                .**: *:::::  *.::   ..  *. :  *:.**: :*: . **.**:*: ****:* *

Dromel          IEK
Dromoj          CK-
                 : 


>Dromel CG31241_FBtr0083570 mORF
 M  V  H  P  G  H  R  Q  S  R  G  L  A  D  S  Q  A  G  D  E  K  S  D  R  E  M  N  T  H  H  L  T  T  S  R  T  N  P  Q  F  Y  I  F  S  Q  L  F  G  N  D  F  D  W  N  N  C  N  W  G  G  I  Q  N  V  T  W  K  E  F  W  Q  R  E  G  H  E  L  L  E  Q  K  W  H  K  R  F  P  E  Y  K  D  L  I  E  V  V  S  S  E  E  Q  G  L  W  Q  E  L  W  E  K  H  A  S  D  Y  S  E  K  F  W  Y  I  F  S  C  A  F  E  N  Y  Q  H  D  L  A  K  S  F  G  L  D  V  A  E  N  S  E  D  V  E  E  D  L  Q  N  L  S  L  T  N  K  P  I  K  S  K  Q  Q  R  V  T  E  K  E  E  D  E  S  Y  L  T  A  N  D  D  P  E  D  C  D  E  E  Q  Q  L  R  L  L  G  L  P  T  S  F  A  S  K  A  D  I  I  N  Y  R  K  E  R  K  T  Q  Y  E  L  S  S  S  D  S  E  D  D  H  D  L  L  T  M  E  N  N  E  N  E  A  L  H  G  V  Q  S  G  S  V  K  K  K  K  R  R  Q  R  Q  I  K  K  L  K  A  R  M  P  E  C  M  Q  E  D  N  N  K  M  V  K  Y  W  V  K  R  F  S  L  F  S  R  F  D  Q  G  I  R  L  D  R  E  S  W  F  S  V  T  P  E  K  I  A  K  Q  T  A  R  R  L  A  C  D  V  I  V  D  A  F  C  G  C  G  G  N  A  I  Q  F  A  N  T  C  G  R  V  I  A  V  D  I  D  A  E  K  L  A  M  A  K  H  N  A  G  I  Y  G  V  A  H  K  I  E  F  I  H  A  D  F  L  Q  F  A  A  S  T  K  L  R  P  N  V  V  F  L  S  P  P  W  G  G  P  D  Y  Q  K  Q  A  T  F  D  I  E  T  G  L  L  P  V  G  A  S  Q  L  M  Q  L  S  R  S  L  A  S  D  V  A  F  F  L  P  R  N  A  N  M  K  Q  V  V  A  L  S  G  V  G  Q  Q  C  E  V  E  H  N  Y  L  D  T  R  M  V  A  L  T  A  Y  Y  G  K  G  I  I  K  G  S  V  G  E  D  E 

>Dromoj EB603524 mORF
 M  H  S  H  F  L  T  T  S  R  S  N  P  Q  F  Y  T  F  S  Q  V  F  D  R  Q  S  A  N  L  D  P  L  L  E  E  D  Y  S  N 


MUSCLE (3.6) multiple sequence alignment


Dromel          MVHPGHRQSRGLADSQAGDEKSDREMNTHHLTTSRTNPQFYIFSQLFGNDFDWNNCNWGG
Dromoj          -------------------------MHSHFLTTSRSNPQFYTFSQVF-------------
                                         *::*.*****:***** ***:*             

Dromel          IQNVTWKEFWQREGHELLEQKWHKRFPEYKDLIEVVSSEEQGLWQELWEKHASDYSEKFW
Dromoj          ------------------------------------------------------------
                                                                            

Dromel          YIFSCAFENYQHDLAKSFGLDVAENSEDVEEDLQNLSLTNKPIKSKQQRVTEKEEDESYL
Dromoj          ------------------------------------------------------------
                                                                            

Dromel          TANDDPEDCDEEQQLRLLGLPTSFASKADIINYRKERKTQYELSSSDSEDDHDLLTMENN
Dromoj          ------------------------------------------------------------
                                                                            

Dromel          ENEALHGVQSGSVKKKKRRQRQIKKLKARMPECMQEDNNKMVKYWVKRFSLFSRFDQGIR
Dromoj          ------------------------------------------------------------
                                                                            

Dromel          LDRESWFSVTPEKIAKQTARRLACDVIVDAFCGCGGNAIQFANTCGRVIAVDIDAEKLAM
Dromoj          -DRQS-------------------------------------------------------
                 **:*                                                       

Dromel          AKHNAGIYGVAHKIEFIHADFLQFAASTKLRPNVVFLSPPWGGPDYQKQATFDIETGLLP
Dromoj          ------------------------------------------------------------
                                                                            

Dromel          VGASQLMQLSRSLASDVAFFLPRNANMKQVVALSGVGQQCEVEHNYLDTRMVALTAYYGK
Dromoj          ------------------------ANLDPL-----------LEEDYSN------------
                                        **:. :           :* :* :            

Dromel          GIIKGSVGEDE
Dromoj          -----------
                           


////


>Dromel CG31917_FBtr0079037 uORF
 M  V  N  V  M  K  G  V  L  V  E  C  D  P  A  M  K  Q  F  L  L  H  L  D  E  K  L  A  L  G  R  K  F  I  I  Q  D  L  D  E  N  H  L  F  I  S  T  D  I  V  E  V  L  Q  A  R  V  D  D  L  M  D  R  I  S  F  P  L  H  D  K  D  A 

>Dropse DR124122 uORF
 M  V  N  V  M  K  G  L  F  V  E  C  D  P  A  M  K  Q  F  L  L  H  L  D  E  K  L  A  L  G  R  K  F  I  I  Q  D  L  D  E  S  H  L  F  I  S  T  D  I  V  E  V  L  Q  A  R  V  D  D  L  M  D  R  I  S  F  P  L  H  D  K  D  A 

>Drovir EB567580 uORF
 M  V  N  V  M  K  G  V  L  V  E  C  D  P  A  M  K  Q  F  L  L  H  L  D  E  K  L  A  L  G  R  K  F  I  I  Q  D  L  D  E  N  H  L  F  I  S  T  D  I  V  E  V  L  Q  A  R  V  D  E  L  M  D  R  I  N  F  P  L  H  E  K  D  A 

>Drogri EB608194 uORF
 M  V  N  V  M  K  G  V  L  V  E  C  D  P  A  M  K  Q  F  L  L  H  L  D  E  K  L  A  L  G  R  K  F  I  I  Q  D  L  D  E  S  H  L  F  I  S  T  D  I  V  E  V  L  Q  A  R  V  D  E  L  M  D  R  I  S  F  P  L  H  E  K  D  A 

>Glomor BX566369 uORF
 M  V  N  V  M  K  G  V  L  V  E  C  D  P  A  M  K  Q  F  L  L  H  L  D  E  T  L  A  L  G  R  K  F  I  I  Q  D  L  D  E  K  H  L  F  I  S  T  D  I  V  D  A  L  Q  A  R  V  D  D  L  M  D  R  I  S  F  P  L  H  E  K  D  P 

>Anogam ENSANGT00000018539 uORF
 M  V  N  V  M  K  G  V  L  V  E  C  D  P  A  M  K  Q  F  L  L  H  L  D  E  T  Q  S  L  G  K  K  F  I  I  Q  D  L  D  E  K  H  L  F  I  S  V  E  I  V  E  V  L  Q  A  R  V  D  D  L  M  D  R  I  S  F  P  L  H  E  K  E  A 

>Bommor DY230769 uORF
 M  V  N  V  M  K  G  V  L  V  E  C  D  P  A  M  K  Q  F  L  L  H  L  D  E  T  L  A  L  G  R  K  F  I  L  Q  D  L  D  E  T  H  L  F  I  S  A  D  I  V  E  T  L  Q  A  R  V  D  D  L  M  D  Q  L  S  I  P  V  H  D  K  G  L 

>Apimel BI510406 uORF
 M  V  N  V  T  K  G  I  L  V  E  C  D  A  A  M  K  Q  F  L  L  H  L  D  E  T  F  A  L  G  R  K  F  I  I  Q  D  L  D  E  R  H  L  F  I  S  A  D  I  L  D  T  L  Q  T  K  V  D  D  L  M  D  Q  I  S  F  P  L  A  E  K  G  I 


MUSCLE (3.6) multiple sequence alignment


Apimel          MVNVTKGILVECDAAMKQFLLHLDETFALGRKFIIQDLDERHLFISADILDTLQTKVDDL
Bommor          MVNVMKGVLVECDPAMKQFLLHLDETLALGRKFILQDLDETHLFISADIVETLQARVDDL
Anogam          MVNVMKGVLVECDPAMKQFLLHLDETQSLGKKFIIQDLDEKHLFISVEIVEVLQARVDDL
Glomor          MVNVMKGVLVECDPAMKQFLLHLDETLALGRKFIIQDLDEKHLFISTDIVDALQARVDDL
Dropse          MVNVMKGLFVECDPAMKQFLLHLDEKLALGRKFIIQDLDESHLFISTDIVEVLQARVDDL
Dromel          MVNVMKGVLVECDPAMKQFLLHLDEKLALGRKFIIQDLDENHLFISTDIVEVLQARVDDL
Drovir          MVNVMKGVLVECDPAMKQFLLHLDEKLALGRKFIIQDLDENHLFISTDIVEVLQARVDEL
Drogri          MVNVMKGVLVECDPAMKQFLLHLDEKLALGRKFIIQDLDESHLFISTDIVEVLQARVDEL
                **** **::****.***********. :**.***:***** *****.:*::.**:.**:*

Apimel          MDQISFPLAEKGI
Bommor          MDQLSIPVHDKGL
Anogam          MDRISFPLHEKEA
Glomor          MDRISFPLHEKDP
Dropse          MDRISFPLHDKDA
Dromel          MDRISFPLHDKDA
Drovir          MDRINFPLHEKDA
Drogri          MDRISFPLHEKDA
                **.:.:*: :*  


>Dromel CG31917_FBtr0079037 mORF
 M  T  G  R  E  S  N  R  I  K  D  A  E  K  K  R  V  L  D  S  T  A  R  Q  R  R  A  R  K  A  L  E  A  L  E  Q  D  N  Y  H  D  D  P  H  A  D  L  V  M  S  K  K  L  P  K  F  Q  D  S  L  K  T  G  K  E  K  K  G  K  R  K  G  A  E  Y  F  L  V  K  Y  R  K  N  F  Q  Q  L  L  E  E  D  K  D  K  Q  P  N  Y  E  S  A  A  A  P  A  P  Q  K  P  L  R  H  F  C  A  V  C  G  N  F  S  L  Y  S  C  T  A  C  G  T  R  Y  C  C  V  R  C  L  Q  T  H  Q  D  T  R  C  L  K  W  T  A 

>Dropse DR124122 mORF
 M  T  G  R  E  S  N  R  I  K  D  A  E  K  K  R  V  L  D  A  A  A  R  Q  R  R  V  R  K  A  L  E  A  L  E  Q  D  N  F  H  D  D  P  H  A  D  L  V  M  S  K  K  L  P  K  F  Q  D  S  V  K  N  A  K  E  K  K  G  K  R  K  G  A  E  Y  F  R  A  K  Y  R  K  N  F  Q  Q  L  L  E  E  D  K  Q  K  P  N  Y  E  S  A  A  A  P  A  P  N  K  P  V  R  H  F  C  A  V  C  G  N  F  S  Q  Y  S  C  T  A  C  G  T  R  Y  C  R  V  K  C  L  R  T  H  Q  D  T  R  C  L  K  W  T  P 

>Drovir EB567580 mORF
 M  T  G  R  E  S  H  R  I  K  D  A  E  K  K  R  V  L  D  E  A  A  R  Q  R  R  A  R  E  A  L  E  A  L  E  Q  D  N  F  Q  D  D  P  H  A  D  L  V  M  S  K  K  L  P  E  F  Q  D  S  I  Q  S  G  K  E  N  K  G  K  R  K  G  A  E  Y  F  R  A  K  Y  R  K  N  L  S  Q  L  L  E  E  D  Q  Q  N  P  T  M  I  L  Q  P  H  R  R  P  K  N  Q  C  V  F  L  C  H  C  G  T  S  R  I  F  L  H  P  C  R  T  R  M  P  R  R  C  C  V  P  S  D  L  L  S  E 

>Drogri EB608194 mORF
 M  T  G  R  E  S  H  R  I  K  D  A  E  K  K  R  V  L  D  E  A  A  R  K  R  R  A  R  K  A  L  E  A  L  E  Q  D  N  F  Q  D  D  P  H  A  D  L  V  M  S  K  K  L  P  K  F  Q  E  S  I  K  N  G  K  E  K  K  G  K  R  K  G  A  E  Y  F  R  A  K  Y  R  K  N  F  Q  Q  L  L  E  E  D  K  Q  R  P  N  Y  E  S  A  A  A  P  P  P  K  N  P  F  A  I  L  C  V  C  G  N  F  R  I  S  C  T  H  V  N  A  I  C  A  C  A  A  A  T  I  R  P  V  L  S  D  A  D  C  V  S  H  L  L  H  Q  S  H  N  N 

>Glomor BX566369 mORF
 M  A  G  G  R  E  S  Y  R  I  K  D  A  E  K  K  R  V  L  D  E  A  A  R  Q  R  R  A  R  K  A  L  E  A  L  E  Q  D  N  F  H  E  D  P  H  A  D  L  V  M  S  K  K  L  P  K  F  Q  D  G  L  K  N  T  K  E  K  K  S  K 

>Anogam ENSANGT00000018539 mORF
 M  A  G  R  E  S  G  R  I  R  E  A  D  K  K  R  T  L  D  D  A  A  R  Q  R  R  A  R  K  A  L  E  A  L  E  Q  D  N  F  H  E  D  P  H  A  D  L  V  M  S  K  K  V  P  K  F  S  D  N  L  D  G  S  G  P  S  K  K  K  H  R  R  T  K  G  A  E  Y  Y  R  A  K  Y  R  K  T  F  P  Q  L  L  D  E  E  R  Q  Q  R  P  D  P  P  N  Y  F  S  A  A  A  P  A  S  R  L  P  E  R  H  F  C  A  V  C  G  F  P  S  S  Y  T  C  T  A  C  G  T  R  Y  C  C  V  R  C  L  G  T  H  Q  D  T  R  C  L  K  W  T  A 

>Bommor DY230769 mORF
 M  T  S  R  E  S  G  R  V  K  D  A  E  R  R  K  V  L  D  D  V  A  R  K  R  R  A  R  K  A  V  E  A  L  E  Q  D  N  F  H  E  D  P  H  A  D  L  V  M  S  K  K  V  P  K  F  A  D  S  N  E  K  P  T  R  K  K  K  S  K  S  V  E  Y  Y  K  M  R  F  R  K  T  F  A  Q  L  V  E  E  D  A  S  F  R  S  K  P  P  N  Y  L  S  A  Q  A  P  P  S  K  F  P  E  R  H  F  C  A  V  C  G  F  P  S  N  Y  T  C  I  P  C  G  A  R  Y  C  S  V  K  C  L  G  T  H  L  D  T  R  C  L  K  W  S  L  I  S  R  N  Y  L 

>Apimel BI510406 mORF
 M  A  A  R  E  S  G  R  I  K  D  A  Y  Q  K  R  V  L  D  E  A  A  R  K  R  R  Q  K  K  A  L  E  A  L  E  Q  D  N  F  H  D  D  P  H  A  D  L  V  M  S  K  K  V  P  K  F  Q  E  T  L  D  N 


MUSCLE (3.6) multiple sequence alignment


Bommor          -MTSRESGRVKDAERRKVLDDVARKRRARKAVEALEQDNFHEDPHADLVMSKKVPKFADS
Anogam          -MAGRESGRIREADKKRTLDDAARQRRARKALEALEQDNFHEDPHADLVMSKKVPKFSDN
Drovir          -MTGRESHRIKDAEKKRVLDEAARQRRAREALEALEQDNFQDDPHADLVMSKKLPEFQDS
Apimel          -MAARESGRIKDAYQKRVLDEAARKRRQKKALEALEQDNFHDDPHADLVMSKKVPKFQET
Drogri          -MTGRESHRIKDAEKKRVLDEAARKRRARKALEALEQDNFQDDPHADLVMSKKLPKFQES
Glomor          MAGGRESYRIKDAEKKRVLDEAARQRRARKALEALEQDNFHEDPHADLVMSKKLPKFQDG
Dromel          -MTGRESNRIKDAEKKRVLDSTARQRRARKALEALEQDNYHDDPHADLVMSKKLPKFQDS
Dropse          -MTGRESNRIKDAEKKRVLDAAARQRRVRKALEALEQDNFHDDPHADLVMSKKLPKFQDS
                   .*** *:.:* ....** .**:** .:*:*******:::***********:*:* : 

Bommor          NEK----PTRKKKSKSVEYYKMRFRKTFAQLVEEDASFRSKPPNYLSAQAPPSKFPERHF
Anogam          LDGSGPSKKKHRRTKGAEYYRAKYRKTFPQLLDEERQQRPDPPNYFSAAAPASRLPERHF
Drovir          IQS---GKENKGKRKGAEYFRAKYRKNLSQLLEEDQQN----PTMILQPHRRPKNQCVFL
Apimel          LDN---------------------------------------------------------
Drogri          IKN---GKEKKGKRKGAEYFRAKYRKNFQQLLEEDKQR----PNYESAAAPPPKNPFAIL
Glomor          LKN---TKEKKSK-----------------------------------------------
Dromel          LKT---GKEKKGKRKGAEYFLVKYRKNFQQLLEEDKDKQ---PNYESAAAPAPQKPLRHF
Dropse          VKN---AKEKKGKRKGAEYFRAKYRKNFQQLLEEDKQK----PNYESAAAPAPNKPVRHF
                 .                                                          

Bommor          CAVCGFPSNYTCIPCGARYCSVKCLG-THLDTRCLKWSLISRNYL
Anogam          CAVCGFPSSYTCTACGTRYCCVRCLG-THQDTRCLKWTA------
Drovir          C-HCGTSRIFL-HPCRTRMPRRCCVPSDLLSE-------------
Apimel          ---------------------------------------------
Drogri          C-VCGNFRISCTHVNAICACAAATIRPVLSDADCVSHLLHQSHNN
Glomor          ---------------------------------------------
Dromel          CAVCGNFSLYSCTACGTRYCCVRCLQ-THQDTRCLKWTA------
Dropse          CAVCGNFSQYSCTACGTRYCRVKCLR-THQDTRCLKWTP------
                                                             


////


>Dromel CG31919_CG33995_FBtr0079006 uORF
 M  W  T  M  R  K  E  F  D  E  P  E  P  L  E  A  E  S  V  V  R  E  N  L  S  N  I  G  R  E  A  A  S  L  G  N  Y  H  K  V  D  S  P  E 

>Droana EB583224 uORF
 M  W  T  M  R  K  E  F  D  E  P  E  P  L  E  A  E  S  V  V  R  E  N  L  S  N  I  G  R  E  A  A  S  L  G  N  Y  H  K  V  D  S  P  E 

>Drogri EB616309 uORF
 M  W  T  M  R  K  D  F  D  E  P  E  P  E  S  E  S  V  S  V  V  R  E  N  L  S  N  I  G  R  E  A  A  S  L  A  N  Y  H  K  V  D  S  P  E 

>Glomor DV616490 uORF
 M  W  T  M  R  K  E  F  S  E  P  E  P  L  D  T  E  T  A  V  K  E  N  L  S  N  I  G  R  E  A  A  G  L  E  S  C  H  K  V  H 


MUSCLE (3.6) multiple sequence alignment


Glomor          MWTMRKEFSEPEP-LDTETAVKENLSNIGREAAGLESCHKVH---
Dromel          MWTMRKEFDEPEP-LEAESVVRENLSNIGREAASLGNYHKVDSPE
Droana          MWTMRKEFDEPEP-LEAESVVRENLSNIGREAASLGNYHKVDSPE
Drogri          MWTMRKDFDEPEPESESVSVVRENLSNIGREAASLANYHKVDSPE
                ******:*.****  :: :.*.***********.* . ***    


>Dromel CG31919_CG33995_FBtr0079006 mORF
 M  S  E  G  A  V  G  L  K  E  P  Q  N  L  N  S  E  V  V  S  T  V  V  S  A  A  S  A  A  S  L  N  A  A  T  A  N  V  P  A  N  V  V  T  I  P  V  P  I  L  Q  S  E  G  N  F  A  Y  V  T  V  K  G  S  L  H  D  Y  T  C  T  I  F  G  L  N  Q  A  E  V  Q  A  L  S  K  R  F  E  S  G  V  K  A  C  V  N  G  I  M  V  A  V  P  P  M  V  M  L  N  T  L  A  Q  L  S  Y  K  V  V  C  S  C  G  E  A  E  I  C  W  T  M  Q  R  E  R  I  S  R  N  N  R  Q  A  K  M  D  P  H  S  A  D  N  C  K  C  H  K  Q  T  Q  P  A  Q  Q  T  L  S  D  M  D  F  D  R  G  I  W  N  A  A  I  Y  N  E  V  E  R  V  R  E  F  I  K  K  G  Q  S  M  A  R  D  D  C  D  Y  T  A  L  H  Y  A  A  R  N  G  N  E  P  I  C  K  L  L  L  D  E  G  K  A  D  V  N  A  V  T  K  A  G  A  T  A  L  H  R  A  A  M  M  G  H  L  E  I  V  K  L  L  V  E  H  K  A  N  L  L  L  Q  D  E  S  G  Q  T  A  L  H  R  A  V  M  R  G  H  L  E  V  C  R  I  L  L  A  K  E  P  T  L  K  L  V  K  D  K  K  D  K  I  A  F  E  Y  I  M  E  N  A  N  D  D  F  K  L  L  L  K  P 

>Droana EB583224 mORF
 M  S  E  G  V  V  G  T  K  E  S  L  N  L  N  S  E  L  P  L  P  P  A  V  H  S  H  R  L  C  S  K  T  R  N  I  A  A  P  L  L  P  V  S  P  T  A  M  W  Y  I  P  C  P  T  A  S  E  V  I  P  Y  S  P  Q  G  P  A 

>Drogri EB616309 mORF
 M  S  D  N  Q  A  A  L  A  P  K  E  S  S  T  N  C  E  C  T  P  Q  Q  Q  Q  T  Q  Q  Q  Q  P  A  A  L  Q  P  S  S  A  S  L  G  A  T  L  L  Q  L  V  G  H  N  G  V  T  I  P  V  P  F  S  N  R  G  N  L  H  R  H  V  K  V  S  T  D  I  V  H  V  L  A  N 

>Glomor DV616490 mORF
 M  E  N  E  F  Y  N  E  L  V  K  E  E  L  S  T  T  A  T  P  V  N  S  A  P  C  V  C  P  T  S  S  S  S  A  Q  T  S  C  S  A  G  S  V  N  T  N  A  S  N  V  V  T  I  P  V  P  I  I  A  T  E  G  I  Y  S  Y  V  A  I  K  G  S  L  H  D  R  C  C  A  V  F  G  L  N  D  I  E  V  Q  A  I  S  K  R  F  E  N  A  V  K  P  I  V  N  G  V  M  I  S  I  S  P  I  A  M  I  N  T  L  A  Q  L  S  Y  K  W 


MUSCLE (3.6) multiple sequence alignment


Drogri          ---------MSDNQAALAPKESSTNCECTPQQQQTQQQQPAALQPSSASLGATLLQLVGH
Droana          ---------MSEGVVGTKESLNLNSE----------------------------------
Dromel          ---------MSEGAVGLKEPQNLNSEVV-----------STVVSAASAASLNAATANVPA
Glomor          MENEFYNELVKEELSTTATPVNSAPCVC-----------PTSSSSAQTSCSAGSVNTNAS
                         :.:         .                                      

Drogri          NGVTIPVPFSN----------RGNLHRHVKVSTDI-------------------------
Droana          ----LPLPPAV------------HSHRLCSKTRNI--------------------AAPLL
Dromel          NVVTIPVPILQSEGNFAYVTVKGSLHDYTCTIFGLNQAEVQALSKRFESGVKACVNGIMV
Glomor          NVVTIPVPIIATEGIYSYVAIKGSLHDRCCAVFGLNDIEVQAISKRFENAVKPIVNGVMI
                    :*:*                 *       .:                         

Drogri          -------VHVLAN-----------------------------------------------
Droana          PVSPTAMWYIPCPTASEVIPYSPQGPA---------------------------------
Dromel          AVPPMVMLNTLAQLSYKVVCSCGEAEICWTMQRERISRNNRQAKMDPHSADNCKCHKQTQ
Glomor          SISPIAMINTLAQLSYK-------------------------------------------
                           .                                                

Drogri          ------------------------------------------------------------
Droana          ------------------------------------------------------------
Dromel          PAQQTLSDMDFDRGIWNAAIYNEVERVREFIKKGQSMARDDCDYTALHYAARNGNEPICK
Glomor          ---------------W--------------------------------------------
                                                                            

Drogri          ------------------------------------------------------------
Droana          ------------------------------------------------------------
Dromel          LLLDEGKADVNAVTKAGATALHRAAMMGHLEIVKLLVEHKANLLLQDESGQTALHRAVMR
Glomor          ------------------------------------------------------------
                                                                            

Drogri          ---------------------------------------------
Droana          ---------------------------------------------
Dromel          GHLEVCRILLAKEPTLKLVKDKKDKIAFEYIMENANDDFKLLLKP
Glomor          ---------------------------------------------
                                                             


////


>Dromel CG32573_FBtr0074315 uORF
 M  E  N  K  N  D  I  K  E  M  D  L  G  L  S  R  A  D  M  L  E  Q  L  E  K  R  R  I  F  L  G  D  G  K  D  M  P  L  D  R  L  E  D  I  Y  R  N  Y  I  V  P  K  P  K  R  E  R  K  P  R  N  P  S  P  D  P  N  F  N  P  I  E  I  E  Q  L  A  E  R  I  K  S  V  V  I  V  G  Q  K  R  A  H  A  E  N  K  S  D  D  Q  A  K  Q  I  K  M  D  L  D 

>Drowil EB501531 uORF
 M  I  K  Q  L  N  E  R  M  V  F  V  P  N  I  E  T  L  P  M  E  Q  L  E  Q  I  Y  R  G  F  I  V  P  Q  P  R  R  E  Q  R  E  R  Q  Q  Q  P  S  Q  N  A  E  T  A  L  S  L  P  L  E  M  E  Q  L  R  K  R  I  Q  V  V  S  M  A  E  N  R  K  R  G  I  Q  N  D  A  N  T  I  A  Q  R  K  R  I  K  M  D  L  L 


MUSCLE (3.6) multiple sequence alignment


Dromel          MENKNDIKEMDLGLSRADMLEQLEKRRIFLGDGKDMPLDRLEDIYRNYIVPKPKRERKPR
Drowil          ------------------MIKQLNERMVFVPNIETLPMEQLEQIYRGFIVPQPRREQRER
                                  *::**::* :*: : : :*::.**:***.:***:*.**.. *

Dromel          NPSPDPNFN-----PIEIEQLAERIKSVVIVGQKRAHAENKSDD--QAKQIKMDLD
Drowil          QQQPSQNAETALSLPLEMEQLRKRIQVVSMAENRKRGIQNDANTIAQRKRIKMDLL
                : .*. * :     *:*:*** :**: * :. :..   :*.::   * *.***** 


>Dromel CG32573_FBtr0074315 mORF
 M  I  Q  L  L  Q  L  L  L  C  T  I  P  L  V  V  G  E  V  L  P  L  Q  L  D  L  D  N  S  Q  I  T  I  R  R  S  A  S  R  D  D  K  L  Q  V  F  H  S  I  W  G  A  I  R  S  D  F  A  T  D  T  D  K  V  K  G  L  Y  S  Q  L  G  G  Y  I  R  D  D  V  Q  C  S  S  G  S  T  G  R  S  A  C  E  L  Q  Q  E  V  R  R  H  L  R  T  L  M  A  Q  R  L  A  N  L  L  N  A  E  E  S  I  Q  T  Y  G  M  Y  I  A  A  S  V  E  P  A  L  V  R  D  I  L  V  H  A  I  E  D  V  Y  F  H  R  P  L  E  K  L  V  Q  Q  L  E  Q  L  Y  A  D  R  D  E  V  S  F  R  T  M  I  E  A  Q  L  A  L  F  W  R  Y  Q  A  M  Q  D  S  S  E  A  Y  L  F  N  V  A  H  M  V  S  K  I  R  S  H  H  M  Y  A  S  V  D  A  D  L  Q  K  R  V  E  A  L  S  Q  R  L  P  P  V  L  D  L  L  F  D  P  Q  G  F  C  L  L  S  R  S  D  R  E  Y  I  Y  T  T  I  T  D  E  W  N  Y  G  L  N  G  R  Q  M  F  S  W  R  E  K  N  F  T  D  T  A  G  L  T  R  A  F  V  Q  E  Q  H  S  T  P  L  F  T  L  R  S  E  L  F  K  W  Y  Y  F  V  D  P  S  Q  G  N  R  L  A  A  L  R  S  G  S  P  S  S  S  T  S  T  W  T  I  A  Y  A  G  D  A  L  I  F  R  Q  R  E  L  T  L  C  A  A  E  K  F  D  D  D  R  R  L  V  K  M  L  P  G  Q  M  H  T  P  P  S  E  A  C  Q  W  L  P  I  A  C  A  P  P  K 

>Drowil EB501531 mORF
 M  R  S  L  N  A  M  H  Q  Y  E  L  W  L  C  L  L  V  I  S  W  L  P  G  Y  I  A  Q  S  S  Y  V  L  P  D  E  L  S  T  D  L  D  G  Y  Q  A  V  L  R  R  T  A  N  R  E  D  K  L  Q  I  F  Q  T  L  W  G  A  I  R  N  D  F  A  K  D  T  N  K  V  K  S  L  Y  E  Q  L  S  H  F  I  T  K  E  M  P  C  S  S  G  Q  H  S  R  A  I  C  E  L  Q  Q  E  V  R  R  H  L  R  T  L  M  A  Q  H  L  S  N  L  L  N  A  K  E  P  I  G  S  Y  G  M  D  M  A  A  S  V  E  P  R  L 


MUSCLE (3.6) multiple sequence alignment


Dromel          -----MIQLLQLLLCTIPLV--------VGEVLP--LQLDLDNSQITIRRSASRDDKLQV
Drowil          MRSLNAMHQYELWLCLLVISWLPGYIAQSSYVLPDELSTDLDGYQAVLRRTANREDKLQI
                      ::  :* ** : :          . ***  *. ***. * .:**:*.*:****:

Dromel          FHSIWGAIRSDFATDTDKVKGLYSQLGGYIRDDVQCSSGSTGRSACELQQEVRRHLRTLM
Drowil          FQTLWGAIRNDFAKDTNKVKSLYEQLSHFITKEMPCSSGQHSRAICELQQEVRRHLRTLM
                *:::*****.***.**:***.**.**. :* .:: ****. .*: ***************

Dromel          AQRLANLLNAEESIQTYGMYIAASVEPALVRDILVHAIEDVYFHRPLEKLVQQLEQLYAD
Drowil          AQHLSNLLNAKEPIGSYGMDMAASVEPRL-------------------------------
                **.*:*****:*.* :*** :****** *                               

Dromel          RDEVSFRTMIEAQLALFWRYQAMQDSSEAYLFNVAHMVSKIRSHHMYASVDADLQKRVEA
Drowil          ------------------------------------------------------------
                                                                            

Dromel          LSQRLPPVLDLLFDPQGFCLLSRSDREYIYTTITDEWNYGLNGRQMFSWREKNFTDTAGL
Drowil          ------------------------------------------------------------
                                                                            

Dromel          TRAFVQEQHSTPLFTLRSELFKWYYFVDPSQGNRLAALRSGSPSSSTSTWTIAYAGDALI
Drowil          ------------------------------------------------------------
                                                                            

Dromel          FRQRELTLCAAEKFDDDRRLVKMLPGQMHTPPSEACQWLPIACAPPK
Drowil          -----------------------------------------------


////


>Dromel CG33672_CG33671_FBtr0091651 uORF
 M  S  K  Y  D  S  K  Y  L  E  E  K  L  K  R  E  L  Q  T  E  Y  V  S  V  T  D  E  S  D  G  C  G  G  K  F  S  A  V  I  V  S  P  A  F  S  G  K  T  L  L  Q  K  H  R  L  V  N  S  T  L  A  E  E  L  K  E  I  H  A  F  S  Q  K  S  Y  T  P  E  E  W  E  K  V  K  A  Q 

>Dropse DR134522 uORF
 M  S  K  Y  N  S  K  P  I  E  D  K  L  K  Q  E  L  E  A  K  Y  L  Y  V  V  D  E  S  D  G  C  G  G  K  F  S  V  I  I  V  S  E  A  F  K  G  K  T  L  L  Q  K  H  R  L  V  N  T  T  L  A  E  E  L  K  E  I  H  A  F  S  Q  K  S  Y  T  P  E  E  W  E  K  V  Q  Q  Q  Q  Q  Q 

>Anogam BM651318 uORF
 M  S  G  Y  T  E  E  Y  I  R  Q  K  L  T  E  K  L  E  A  T  H  V  E  V  V  D  E  S  D  G  C  G  G  K  F  R  V  V  V  V  S  S  Q  F  Q  G  K  P  L  L  Q  R  H  R  L  V  N  A  A  L  E  E  E  L  K  T  I  H  A  F  S  Q  K  T  Y  T  P  E  Q  W  A  G  E  S  G  P 

>Apimel DB747777 uORF
 M  P  Y  T  E  N  Y  I  Q  T  K  L  I  E  G  L  N  A  S  H  V  E  V  I  D  E  S  D  G  C  G  A  K  F  S  V  T  I  V  S  T  I  F  E  G  K  S  L  L  Q  R  H  R  L  V  N  S  I  L  E  K  E  L  K  T  I  H  A  F  S  Q  K  T  L  T  P  A  E  W  K  K 


MUSCLE (3.6) multiple sequence alignment


Dromel               MSKYDSKYLEEKLKRELQTEYVSVTDESDGCGGKFSAVIVSPAFSGKTLLQKHRLVNSTL
Dropse               MSKYNSKPIEDKLKQELEAKYLYVVDESDGCGGKFSVIIVSEAFKGKTLLQKHRLVNTTL
Anogam_BM651318      MSGYTEEYIRQKLTEKLEATHVEVVDESDGCGGKFRVVVVSSQFQGKPLLQRHRLVNAAL
Apimel_DB747777      -MPYTENYIQTKLIEGLNASHVEVIDESDGCGAKFSVTIVSTIFEGKSLLQRHRLVNSIL
                        * .: :  **   *:: :: * *******.** . :**  *.**.***.*****: *

Dromel               AEELKEIHAFSQKSYTPEEWEKVKAQ---
Dropse               AEELKEIHAFSQKSYTPEEWEKVQQQQQQ
Anogam_BM651318      EEELKTIHAFSQKTYTPEQWAGESGP---
Apimel_DB747777      EKELKTIHAFSQKTLTPAEWKK-------
                      :*** *******: ** :*         


>Dromel CG33672_CG33671_FBtr0091651 mORF
 M  L  K  F  Q  V  H  S  P  G  K  V  I  L  H  G  E  H  A  V  V  Y  H  R  P  A  L  A  A  V  V  G  L  G  T  T  L  R  F  R  Q  L  E  D  S  Q  V  A  S  F  Q  L  E  A  L  N  C  T  L  E  I  Q  L  P  E  F  N  G  F  L  A  E  F  R  S  K  Y  P  S  D  S  T  A  N  L  L  E  A  V  R  A  E  V  S  K  Q  L  E  R  S  G  G  N  A  P  K  Q  H  T  Q  R  A  F  I  S  I  Y  Y  L  L  A  G  A  V  L  S  A  P  G  D  K  K  L  T  L  Q  T  G  F  Q  V  Q  V  D  S  Q  L  T  V  G  A  G  L  G  S  S  A  S  F  G  A  A  L  A  T  T  F  L  I  L  A  G  H  F  D  R  D  S  Y  L  S  E  A  N  Q  A  L  I  S  S  W  A  Y  E  S  E  R  V  N  H  G  T  P  S  G  L  D  N  T  V  C  T  Y  G  G  M  L  R  Y  V  K  G  Q  G  F  Q  S  L  K  I  Q  K  P  L  N  I  L  L  V  D  S  R  V  S  R  S  T  A  D  I  V  A  K  V  R  H  L  G  D  A  F  P  Q  L  I  E  A  I  W  Q  A  C  E  E  L  V  A  A  A  V  P  L  Y  E  S  F  G  N  A  Q  D  D  S  S  K  F  E  Q  L  E  R  L  F  Q  I  N  N  D  L  L  K  A  I  G  V  S  H  P  K  L  E  Q  I  F  T  I  A  F  K  R  G  F  F  S  K  L  T  G  A  G  A  G  G  Y  V  I  V  L  L  P  E  N  Y  E  C  N  E  V  Y  W  K  L  K  E  E  L  E  S  A  G  F  G  V  H  V  T  T  A  G  G  E  G  L  R  V  S  S  L  D  D 

>Dropse DR134522 mORF
 M  L  K  F  Q  V  H  S  P  G  K  V  I  L  H  G  E  H  A  V  V  Y  N  R  P  A  L  A  A  V  V  G  L  G  T  N  L  Q  F  R  Q  E  A  G  S  Q  V  A  S  F  Q  L  E  A  L  N  C  T  L  E  I  Q  L  A  Q  L  N  A  F  L  E  K  F  R  N  K  D  P  V  D  S  R  A  Q  L  D  G  R  S  A  R  G  N  S  Q  P  T  G  K  S  C  R  Q  P  N  K  S  R  I  P  H  G  G  V  K  I  Q  S  T  Y  L  V  G  G  E  T  G  T  P  P  P  P  K  K  I  P  K  V  E  F  L  K  T  R  F  P  G  G  G  V  K  T  P  E  T 

>Anogam_BM651318 mORF
 M  A  T  T  A  V  K  H  F  E  V  S  A  P  G  K  V  I  L  H  G  E  H  S  V  V  Y  G  H  P  A  I  A  G  S  I  G  L  H  T  Y  L  N  Y  T  A  L  E  R  S  G  S  S  A  S  S  P  P  P  Q  V  I  I  E  F  R  S  I  P  F  T  A  T  L  T  L  D  S  F  G  A  F  L  R  E  V  D  C  R  E  S  L  Q  P  G  S  F 

>Apimel_DB747777 mORF
 M  I  Q  F  K  V  S  A  P  G  K  V  I  L  F  G  E  H  A  V  V  Y  G  K  T  A  V  A  A  S  I  D  L  R  T  V  L  N 


MUSCLE (3.6) multiple sequence alignment


Dropse               -----MLKFQVHSPGKVILHGEHAVVYNRPALAAVVGLGTNLQFRQEAGSQVASFQLEAL
Dromel               -----MLKFQVHSPGKVILHGEHAVVYHRPALAAVVGLGTTLRFRQLEDSQVASFQLEAL
Anogam_BM651318      MATTAVKHFEVSAPGKVILHGEHSVVYGHPAIAGSIGLHTYLNYTALERS----------
Apimel_DB747777      -----MIQFKVSAPGKVILFGEHAVVYGKTAVAASIDLRTVLN-----------------
                          : :*:* :******.***:*** ..*:*. :.* * *.                 

Dropse               NCTLEIQLAQLNAFLEKFRNKDPVDSRAQLDGRSARGNSQPTGKSCRQPNKSRIPHGGVK
Dromel               NCTLEIQLPEFNGFLAEFRSKYPSDSTANLLEAVRAEVSKQLERSGGNAPKQHTQRAFIS
Anogam_BM651318      ------------------------------------------------------------
Apimel_DB747777      ------------------------------------------------------------
                                                                                 

Dropse               IQSTYLVGGETGTPPPPKKI----------------------------------------
Dromel               I--YYLLAGAVLSAPGDKKLTLQTGFQVQVDSQLTVGAGLGSSASFGAALATTFLILAGH
Anogam_BM651318      --------GSSASSPPPQVIIEFRSI----------------------------------
Apimel_DB747777      ------------------------------------------------------------
                                                                                 

Dropse               -----------------------------PKVEFLKTRFPGGGVKTPET-----------
Dromel               FDRDSYLSEANQALISSWAYESERVNHGTPSGLDNTVCTYGGMLRYVKGQGFQSLKIQKP
Anogam_BM651318      -----------------------------PFTATLTLDSFGAFLREVDC-----------
Apimel_DB747777      ------------------------------------------------------------
                                                                                 

Dropse               ------------------------------------------------------------
Dromel               LNILLVDSRVSRSTADIVAKVRHLGDAFPQLIEAIWQACEELVAAAVPLYESFGNAQDDS
Anogam_BM651318      ------------------------------------------------------------
Apimel_DB747777      ------------------------------------------------------------
                                                                                 

Dropse               ------------------------------------------------------------
Dromel               SKFEQLERLFQINNDLLKAIGVSHPKLEQIFTIAFKRGFFSKLTGAGAGGYVIVLLPENY
Anogam_BM651318      ------------------------------------------------------------
Apimel_DB747777      ------------------------------------------------------------
                                                                                 

Dropse               -------------------------------------
Dromel               ECNEVYWKLKEELESAGFGVHVTTAGGEGLRVSSLDD
Anogam_BM651318      ---------RESLQPGSF-------------------
Apimel_DB747777      -------------------------------------
                                                          


////


>Dromel CG33713_CG33714_FBtr0091704 uORF
 M  A  T  A  A  A  V  A  K  V  G  K  S  V  H  R  I  F  V  G  N  L  P  W  T  V  G  H  Q  E  L  R  G  Y  F  R  E  F  G  R  V  V  S  A  N  V  I  F  D  K  R  T  G  C  S  K  G  Y  G  F  V  S  F  N  S  L  T  A  L  E  K  I  E  N  E  Q  K  H  I  L  E  G  N  Y  L  N  I  Q  K  S 

>Droana EB588871 uORF
 M  A  T  A  G  A  V  A  F  V  G  K  S  V  H  R  I  F  V  G  N  L  P  W  T  V  G  H  Q  E  L  R  G  Y  F  K  E  F  G  R  V  I  S  A  N  V  I  F  D  K  R  T  G  C  S  K  G  Y  G  F  V  S  F  N  S  L  T  A  L  E  K  I  E  N  E  Q  R  H  I  L  E  G  N  Y  L  N  I  Q  K  S 

>Drovir EB568497 uORF
 M  A  T  A  V  A  K  V  G  K  S  V  H  R  I  F  V  G  N  L  P  W  T  V  G  H  Q  E  L  R  G  Y  F  K  E  F  G  R  V  V  N  A  N  V  I  F  D  K  K  T  G  C  S  K  G  Y  G  F  V  S  F  N  S  L  Q  A  L  E  K  I  E  N  E  Q  K  H  I  L  E  G  N  Y  L  N  I  H  K  S 

>Drogri EB621204 uORF
 M  A  T  A  A  G  K  V  G  K  S  V  H  R  I  F  V  G  N  L  P  W  T  V  G  H  Q  E  L  R  G  Y  F  K  E  F  G  R  V  L  N  A  N  V  I  F  D  R  K  T  G  C  S  K  G  Y  G  F  V  S  F  N  S  L  Q  A  L  E  K  I  E  N  E  Q  K  H  I  L  E  G  N  Y  L  N  I  Q  K  S 

>Glomor DV610928 uORF
 M  A  T  T  T  K  V  S  K  N  I  C  K  L  F  V  G  N  L  P  W  T  V  G  H  Q  E  L  K  S  Y  F  K  E  F  G  R  V  L  S  A  N  V  I  F  N  K  K  T  G  F  S  R  G  Y  G  F  V  T  F  N  N  L  A  P  L  E  K  I  E  N  E  Q  K  H  I  L  E  G  N  Y  L  N  I  Q  K  T 

>Aedaeg DW993672 uORF
 M  A  S  G  A  A  A  A  A  A  T  S  R  S  L  K  V  F  V  G  N  L  P  W  T  V  G  H  R  E  L  R  N  Y  F  G  Q  F  G  K  I  S  W  A  Q  V  I  F  D  R  R  T  G  L  S  K  G  Y  G  F  V  A  F  Q  K  R  T  A  L  E  N  L  D  K  K  Q  K  H  V  L  E  Q  S  P  I  F  Y  Q  Q  S  D 

>Anogam ENSANGT00000017422 uORF
 M  S  G  A  G  S  A  A  R  S  L  K  I  F  V  G  N  V  A  W  T  V  G  H  R  E  L  R  N  Y  F  S  Q  F  G  K  V  S  W  A  Q  V  V  F  D  R  K  T  G  L  S  K  G  Y  G  F  V  S  F  Q  K  R  A  S  I  E  N  L  E  R  N  Q  K  H  V  L  D  N  T  P  I  F  F  Q  Q  T  D 

>Tricas DT791384 uORF
 M  A  G  N  V  A  R  N  F  Y  K  V  Y  V  G  N  L  P  W  T  I  G  H  L  E  L  K  N  Y  F  N  K  Y  G  Q  V  A  V  A  N  V  I  F  D  K  D  T  G  L  S  R  N  Y  G  F  V  F  Y  R  N  K  D  E  F  D  K  A  L  N  T  E  G  H  K  L  E  G  N  T  L  K  V  F  P  A  N  Q  T  Q  S  D  Q 

>Acypis CN587439 uORF
 M  S  K  L  T  K  F  F  V  G  N  L  P  W  T  V  S  S  R  E  L  R  K  Y  F  A  S  F  G  H  V  A  T  A  D  V  L  F  D  H  S  T  G  L  S  K  G  Y  G  F  V  Q  F  S  T  T  G  G  Y  E  S  V  L  N  N  D  K  H  E  L  D  G  Q  T  L  V  L  K  T  A  D  F  Q 

>Aphgos DR391070 uORF
 M  S  K  L  T  K  F  F  V  G  N  L  P  W  T  V  S  S  R  E  L  R  K  Y  F  T  S  F  G  H  V  A  S  A  D  V  L  F  D  H  T  T  G  L  S  K  G  Y  G  F  V  Q  F  S  T  P  G  G  Y  E  N  V  L  N  N  N  K  H  E  L  D  G  Q  T  L  I  L  K  T  A  D  Y  Q 

>Carmae DW250045 uORF
 M  A  A  R  N  I  F  K  V  F  V  G  N  V  P  W  T  V  G  H  R  E  L  R  G  H  F  S  Q  F  G  Y  V  V  S  S  N  V  I  F  D  R  S  T  G  M  S  K  G  F  G  F  I  Q  F  G  H  K  N  A  Y  D  S  A  L  N  K  S  T  H  L  L  E  G  Q  I  L  D  V  S  P  T  K 

>Homcoa CO639501 uORF
 M  S  A  K  N  F  T  R  L  F  I  G  N  L  P  W  T  V  G  H  Q  E  L  R  K  Y  F  R  E  F  G  K  I  A  A  A  S  V  V  V  D  R  N  T  G  I  S  K  G  Y  G  F  V  T  F  F  N  S  D  S  Y  E  R  I  T  N  Q  K  S  H  N  I  D  G  W  N  L  T  I  Q  R  S  T  G  T  P  K  N  S 


MUSCLE (3.6) multiple sequence alignment


Tricas          -----MAGNVARNFYKVYVGNLPWTIGHLELKNYFNKYGQVAVANVIFDKDTGLSRNYGF
Carmae          --------MAARNIFKVFVGNVPWTVGHRELRGHFSQFGYVVSSNVIFDRSTGMSKGFGF
Acypis          ----------MSKLTKFFVGNLPWTVSSRELRKYFASFGHVATADVLFDHSTGLSKGYGF
Aphgos          ----------MSKLTKFFVGNLPWTVSSRELRKYFTSFGHVASADVLFDHTTGLSKGYGF
Homcoa          --------MSAKNFTRLFIGNLPWTVGHQELRKYFREFGKIAAASVVVDRNTGISKGYGF
Aedaeg          MASGAAAAAATSRSLKVFVGNLPWTVGHRELRNYFGQFGKISWAQVIFDRRTGLSKGYGF
Anogam          ---MSGAGSAARSL-KIFVGNVAWTVGHRELRNYFSQFGKVSWAQVVFDRKTGLSKGYGF
Glomor          ---MATTTKVSKNICKLFVGNLPWTVGHQELKSYFKEFGRVLSANVIFNKKTGFSRGYGF
Dromel          MATAAAVAKVGKSVHRIFVGNLPWTVGHQELRGYFREFGRVVSANVIFDKRTGCSKGYGF
Droana          MATAGAVAFVGKSVHRIFVGNLPWTVGHQELRGYFKEFGRVISANVIFDKRTGCSKGYGF
Drovir          --MATAVAKVGKSVHRIFVGNLPWTVGHQELRGYFKEFGRVVNANVIFDKKTGCSKGYGF
Drogri          --MATAAGKVGKSVHRIFVGNLPWTVGHQELRGYFKEFGRVLNANVIFDRKTGCSKGYGF
                               ..::**:.**:.  **. :* .:* :  :.*:.:. ** *..:**

Tricas          VFYRNKDEFDKALNTEGHKLEGNTLKVFPANQTQSDQ
Carmae          IQFGHKNAYDSALNKSTHLLEGQILDVSPTK------
Acypis          VQFSTTGGYESVLNNDKHELDGQTLVLKTADFQ----
Aphgos          VQFSTPGGYENVLNNNKHELDGQTLILKTADYQ----
Homcoa          VTFFNSDSYERITNQKSHNIDGWNLTIQRSTGTPKNS
Aedaeg          VAFQKRTALENLDKKQKHVLEQSPIFYQQSD------
Anogam          VSFQKRASIENLERNQKHVLDNTPIFFQQTD------
Glomor          VTFNNLAPLEKIENEQKHILEGNYLNIQKT-------
Dromel          VSFNSLTALEKIENEQKHILEGNYLNIQKS-------
Droana          VSFNSLTALEKIENEQRHILEGNYLNIQKS-------
Drovir          VSFNSLQALEKIENEQKHILEGNYLNIHKS-------
Drogri          VSFNSLQALEKIENEQKHILEGNYLNIQKS-------
                : :      :   . . * ::   :    :       


>Dromel CG33713_CG33714_FBtr0091704 mORF
 M  S  D  S  D  T  D  T  V  D  E  L  F  H  L  A  T  E  H  V  A  K  Q  S  N  S  I  G  S  A  D  L  L  I  F  Y  G  Y  Y  K  Q  A  T  N  G  P  C  K  E  Q  S  P  G  L  L  Q  L  Q  A  K  S  K  W  Q  A  W  R  N  L  G  T  M  S  Q  S  A  A  R  Q  A  Y  V  Q  K  L  Q  E  L  Q  P  N  W  R  S  R  R  N  P  G  W  V  V  H  S  I  E  S  V  P  L  E  D  Q  R  L  D  S  E  K  T  L  F  D  H  V  K  E  N  N  L  D  R  L  R  E  L  L  Q  P  S  D  L  V  K  L  D  E  H  G  M  A  L  I  H  W  A  T  D  R  N  A  V  E  I  I  Q  F  L  V  R  S  G  A  S  V  N  Q  R  D  A  E  Q  Q  T  P  L  H  Y  A  A  S  C  G  H  L  E  A  L  Q  C  L  L  E  L  H  A  S  L  E  L  R  D  S  D  G  Q  T  C  Y  D  V  A  D  D  E  Q  I  C  Q  V  L  Q  T  E  R  E  R  L  A  G  S  A  S 

>Droana EB588871 mORF
 M  S  D  S  D  S  D  P  E  E  E  L  F  Y  R  A  T  Q  H  V  A  G  N  T  S  S  L  A  S  A  D  L  L  E  F  Y  G  Y  Y  K  Q  A  I  D  G  P  C  T  E  P  S  P  G  I  L  H  L  K  A  R  N  K  W  L  G  L  A 

>Drovir EB568497 mORF
 M  F  D  S  D  L  E  I  G  D  D  E  E  Q  Q  E  I  E  K  L  F  S  M  A  T  A  H  V  M  R  K  A  N  V  Y  D  A  R  D  L  L  E  L  Y  A  L  Y  K  Q  A  S  E  G  V  C  V  T  P  R  P  S  I  L  Q  M  K  A  R  S  K  W  I  A  G  T  S  W 

>Drogri EB621204 mORF
 M  L  D  S  D  L  E  I  D  D  E  E  D  E  E  E  E  Q  Q  R  E  Y  E  K  H  F  A  I  T  T  A  H  V  M  R  N  A  N  V  Y  D  A  S  D  L  L  E  L  Y  A  L  Y  K  Q  A  T  E  G  V  C  C  T  P  R  P  A  F  I  Q  M  K  A  R  S  K  W  N  A  W  K  E  L  G  D  M  S 

>Glomor DV610928 mORF
 M  A  I  Q  N  D  S  D  L  D  F  D  D  A  D  E  H  D  E  L  F  T  L  A  T  K  H  V  E  Q  T  H  D  T  L  L  P  N  D  L  L  E  L  Y  G  L  Y  K  Q  A  T  S  G  Q  C  N  I  A  K  P  G  L  F  N  I  Q  G  R  A  K  W  S  A  W  N  D  L  G  Q  M  S  S  T  I  A  K  R  L  Y  V  E  K  V  Q  K  L  Q  P  A  W  W  E  L  V  K  H  G  D  K  K  A  S  T  G  W  V  V  H  S  I  E  M  P  P  D  N  E  Y  Q  K  H  E  N  E  K  T  V  F  D  Y  V  R  E  H  N  L  K  Q  V  E  D  I  L  K  P  S  D  L  E  V  L  D  E  N  G  L  A  L  I  H  W  A  T  D  S  N  D  V  Q  M  L  E  Y  L  L  K  R  A  A 

>Aedaeg DW993672 mORF
 M  S  D  L  E  D  E  I  D  V  L  G  E  E  F  A  R  A  A  K  F  I  E  R  S  H  D  Q  F  E  Q  K  D  L  L  K  F  Y  G  F  Y  K  Q  A  T  S  G  K  C  N  V  S  K  P  G  I  F  N  I  S  G  R  A  K  W  S  A  W  N  E  L  G  D  M  T  K  E  L  A  M  K  G  Y  I  R  H  L  N  G  L 

>Anogam ENSANGT00000017422 mORF
 M  A  D  M  S  D  E  L  E  E  T  T  A  S  P  L  E  E  S  F  A  R  A  T  K  Y  I  E  H  S  T  D  Q  F  K  Q  E  Q  L  L  Q  F  Y  G  L  Y  K  Q  A  T  V  G  P  C  N  T  P  K  P  A  I  Y  S  M  A  A  R  A  K  W  Y  A  W  D  K  V  R  Q  L  D  P  A  D  A  R  Q  Q  Y  V  R  L  L  D  E  L  V  P  S  W  C  E  R  H  G  S  P  G  A  P  E  P  A  W  V  S  V  S  R  P  K  R  L  S  E  C  S  L  P  D  D  G  S  A  R  S  L  V  D  R  I  K  A  D  D  L  D  G  V  R  A  M  L  G  D  S  G  E  P  A  A  L  V  N  G  L  D  D  E  G  M  A  A  I  H  W  A  A  D  R  G  N  V  E  I  L  T  R  L  L  A  V  D  G  I  D  I  N 

>Tricas DT791384 mORF
 M  A  T  S  L  D  S  F  N  D  L  K  E  L  G  I  D  C  E  D  S  D  S  L  T  D  A  F  N  K  A  A  N  H  L  P  N  L  L  P  N  V  D  N  H  T  L  L  S  L  Y  G  Y  Y  K  Q  G  S  Q  G  P  C  N  T  P  K  P  S  W  F  D  M  K  A  K  S  Q  W  E  A  W  S  K  L  G  D  M  L  Q  I  K  P  N  R  F  T  S  N  Y  -  T 

>Acypis CN587439 mORF
 M  D  F  N  S  K  K  L  S  D  Q  F  D  K  A  V  S  F  I  S  G  S  N  L  S  D  V  D  T  Q  L  K  L  Y  G  F  Y  K  Q  A  I  E  G  T  C  T  Q  P  K  P  P  I  Y  D  L  K  G  R  K  K  W  Y  A  W  S  E  M  G  S  M  S  K  E  E  A  M  T  S  Y  I  N  L  V  K  T  I  N  P  N  I  E  T  E  K  T  G  W  V  T  V  S  T  F  A  N  D  E  I  P  L  S  E  N  E  K  T  I  S  D  W  V  K  E  G  D  L  N  K  I  K  T  F  I  G  D  I  N  V  H  D  C  M  G  M  A  P  I  H  W  A  S  D  R  G 

>Aphgos DR391070 mORF
 M  D  F  N  S  K  S  L  S  A  Q  F  D  K  A  V  S  F  I  S  G  S  N  L  S  D  V  D  I  Q  L  K  L  Y  G  F  Y  K  Q  A  L  E  G  P  C  T  Q  P  K  P  P  I  Y  D  L  K  G  R  K  K  W  Y  A  W  S  E  M  G  A  M  T  K  E  E  A  M  T  S  Y  I 

>Carmae DW250045 mORF
 M  D  D  L  D  Y  S  P  V  E  G  E  T  E  A  L  F  N  K  A  A  A  Y  L  Q  T  L  A  S  S  L  P  Q  D  K  L  L  H  F  Y  A  R  Y  K  Q  A  T  E  G  P  L  H  I  S  K  P  G  F 

>Homcoa CO639501 mORF
 M  A  E  A  D  L  E  M  D  L  K  E  R  F  S  S  A  A  K  F  L  E  L  V  A  G  Q  L  N  S  S  Q  L  L  E  L  Y  S  Y  Y  K  Q  A  T  Q  G  R  C  N  T  A  R  P  S  W  F  N  M  T  A  R  Q  K  W  D  A  W  N  A  L  G  N  I  G  Q  E  E  A 


MUSCLE (3.6) multiple sequence alignment


Carmae          -----MDDLDYSPVEGE-------TEALFNKAAAYLQTLASSLPQDKLLHFYARYKQATE
Tricas          MATSLDSFNDLKELGIDCEDSDS-LTDAFNKAANHLPNLLPNVDNHTLLSLYGYYKQGSQ
Drovir          ---MFDSDLEIGDDEEQQE-----IEKLFSMATAHVMRKANVYDARDLLELYALYKQASE
Drogri          ---MLDSDLEIDDEEDEEEEQQREYEKHFAITTAHVMRNANVYDASDLLELYALYKQATE
Dromel          -----MSDSDTDT-----------VDELFHLATEHVAKQSNSIGSADLLIFYGYYKQATN
Droana          -----MSDSDSDP-----------EEELFYRATQHVAGNTSSLASADLLEFYGYYKQAID
Acypis          ------MDFNSKK-----------LSDQFDKAVSFISG-SNLSDVDTQLKLYGFYKQAIE
Aphgos          ------MDFNSKS-----------LSAQFDKAVSFISG-SNLSDVDIQLKLYGFYKQALE
Anogam          ---MADMSDELEETTASP------LEESFARATKYIEHSTDQFKQEQLLQFYGLYKQATV
Homcoa          ---MAEADLEMD------------LKERFSSAAKFLELVAGQLNSSQLLELYSYYKQATQ
Glomor          MAIQNDSDLDFDDADE--------HDELFTLATKHVEQTHDTLLPNDLLELYGLYKQATS
Aedaeg          -----MSDLE-DEIDV--------LGEEFARAAKFIERSHDQFEQKDLLKFYGFYKQATS
                         :                  *  :. .:            * :*. ***.  

Carmae          GPLHISKPGF--------------------------------------------------
Tricas          GPCNTPKPSWFDMKAKSQW---EAWSKLGDMLQIKPNRFTSNYT----------------
Drovir          GVCVTPRPSILQMKARSKWIAGTSW-----------------------------------
Drogri          GVCCTPRPAFIQMKARSKW---NAWKELGDMS----------------------------
Dromel          GPCKEQSPGLLQLQAKSKW---QAWRNLGTMSQSAARQAYVQKLQELQPNWRSRRNPGWV
Droana          GPCTEPSPGILHLKARNKW--------LGLA-----------------------------
Acypis          GTCTQPKPPIYDLKGRKKW---YAWSEMGSMSKEEAMTSYINLVKTINPN----------
Aphgos          GPCTQPKPPIYDLKGRKKW---YAWSEMGAMTKEEAMTSYI-------------------
Anogam          GPCNTPKPAIYSMAARAKW---YAWDKVRQLDPADARQQYVRLLDELVPSWCERHGSPGA
Homcoa          GRCNTARPSWFNMTARQKW---DAWNALGNIGQEEA------------------------
Glomor          GQCNIAKPGLFNIQGRAKW---SAWNDLGQMSSTIAKRLYVEKVQKLQPAWWELVKHGDK
Aedaeg          GKCNVSKPGIFNISGRAKW---SAWNELGDMTKELAMKGYIRHL----------------
                *      *                                                    

Carmae          ------------------------------------------------------------
Tricas          ------------------------------------------------------------
Drovir          ------------------------------------------------------------
Drogri          ------------------------------------------------------------
Dromel          VHSIESVPLEDQRL--------DSEKTLFDHVKENNLDRLRELLQPSD-----LVKLDEH
Droana          ------------------------------------------------------------
Acypis          IETEKTGWVTVSTFANDEIPLSENEKTISDWVKEGDLNKIKTFIGD-------INVHDCM
Aphgos          ------------------------------------------------------------
Anogam          PEPAWVSVSRPKRLSECSLPDDGSARSLVDRIKADDLDGVRAMLGDSGEPAALVNGLDDE
Homcoa          ------------------------------------------------------------
Glomor          KASTGWVVHSIEMPPDNEYQKHENEKTVFDYVREHNLKQVEDILKPSD-----LEVLDEN
Aedaeg          -----------------------------------------------------------N
                                                                            

Carmae          ------------------------------------------------------------
Tricas          ------------------------------------------------------------
Drovir          ------------------------------------------------------------
Drogri          ------------------------------------------------------------
Dromel          GMALIHWATDRNAVEIIQFLVRSGASVNQRDAEQQTPLHYAASCGHLEALQCLLELHASL
Droana          ------------------------------------------------------------
Acypis          GMAPIHWASDRG------------------------------------------------
Aphgos          ------------------------------------------------------------
Anogam          GMAAIHWAADRGNVEILTRLLAVDGIDIN-------------------------------
Homcoa          ------------------------------------------------------------
Glomor          GLALIHWATDSNDVQMLEYLLKRAA-----------------------------------
Aedaeg          GL----------------------------------------------------------
                                                                            

Carmae          -----------------------------------
Tricas          -----------------------------------
Drovir          -----------------------------------
Drogri          -----------------------------------
Dromel          ELRDSDGQTCYDVADDEQICQVLQTERERLAGSAS
Droana          -----------------------------------
Acypis          -----------------------------------
Aphgos          -----------------------------------
Anogam          -----------------------------------
Homcoa          -----------------------------------
Glomor          -----------------------------------
Aedaeg          -----------------------------------
                                                   


////


>Dromel CG33786_FBtr0091786 uORF
 M  L  F  F  C  P  S  C  G  N  I  L  I  I  E  E  D  T  N  C  H  R  F  T  C  N  T  C  P  Y  I  S  K  I  R  R  K  I  S  T  K  T  F  P  R  L  K  E  V  D  H  V  L  G  G  K  A  A  W  E  N  V  D  S  T  D  A  E  C  P  T  C  G  H  K  R  A  Y  F  M  Q  I  Q  T  R  S  A  D  E  P  M  T  T  F  Y  K  C  C  N  H  E  C  N  H  T  W  R  D 

>Dropse DR135536 uORF
 M  Q  I  Q  T  R  S  A  D  E  P  M  T  T  F  Y  K  C  C  N  H  Q  C  G  H  N  W  R  D 

>Drowil EB494983 uORF
 S  C  G  N  L  L  I  I  E  E  G  T  P  T  A  I  I  S  P  A  T  L  V  R  T  Y  P  K  S  G  V  R  F  S  T  K  T  F  P  R  L  K  E  V  D  H  V  L  G  G  K  A  A  W  E  N  V  D  S  T  D  A  E  C  P  A  C  S  H  N  R  A  Y  F 
 M  Q  I  Q  T  R  S  A  D  E  P  M  T  T  F  Y  K  C  C  N  H  Q  C  G  H  N  W  R  D 

>Aedaeg DV426808 uORF
 P  K  L  K  E  V  D  H  V 
 M  G  G  A  A  A  W  E  N  V  D  S  T  D  A  D  C  P  A  C  A  H  N  R  A  Y  F  M  Q  M  Q  T  R  S  A  D  E  P  M  T  T  F  Y  K  C  C  N  P  T  C  G  H  N  W  R  E 

>Lutlon AM099056 uORF
 K  A  I  F  A  C  R  S  C  P  Y  I  C  H  I  N  R  K  F  A  F  R  T  Y  P  K  L 
 M  E  V  D  H  V  M  G  G  A  A  A  W  E  N  V  D  S  T  D  A  V  C  P  Q  C  N  H  R  R  A  Y  F  M  Q  M  Q  T  R  S  A  D  E  P  M  T  T  F  Y  K  C  C  N  Q  L  C  G  H  N  W  R  D 

>Bommor BB992822 uORF
 M  G  G  A  A  A  W  E  N  V  D  S  T  D  A  V  C  P  K  C  G  Y  G  R  A  Y  F  M  Q  L  Q  T  R  S  A  D  E  P  M  T  T  F  Y  R  C  C  N  H  K  C  A  H  N  W  R  D 


MUSCLE (3.6) multiple sequence alignment


Bommor          -----------------------------------------------------MGGAAAW
Lutlon          -------------------KAIFACRS-CPYICHINRKFAFRTYPKLMEVDHVMGGAAAW
Aedaeg          --------------------------------------------PKLKEVDHVMGGAAAW
Dromel          MLFFCPSCGNILIIEEDTNCHRFTCNT-CPYISKIRRKISTKTFPRLKEVDHVLGGKAAW
Dropse          ------------------------------------------------------------
Drowil          ------SCGNLLIIEEGTPTAIISPATLVRTYPKSGVRFSTKTFPRLKEVDHVLGGKAAW
                                                                            

Bommor          ENVDSTDAVCPKCGYGRAYFMQLQTRSADEPMTTFYRCCNHKCAHNWRD
Lutlon          ENVDSTDAVCPQCNHRRAYFMQMQTRSADEPMTTFYKCCNQLCGHNWRD
Aedaeg          ENVDSTDADCPACAHNRAYFMQMQTRSADEPMTTFYKCCNPTCGHNWRE
Dromel          ENVDSTDAECPTCGHKRAYFMQIQTRSADEPMTTFYKCCNHECNHTWRD
Dropse          --------------------MQIQTRSADEPMTTFYKCCNHQCGHNWRD
Drowil          ENVDSTDAECPACSHNRAYFMQIQTRSADEPMTTFYKCCNHQCGHNWRD
                                    **:*************.***  * *.**:


>Dromel CG33786_FBtr0091786 mORF
 M  R  R  L  Q  T  S  L  Y  R  L  L  R  A  H  H  T  S  S  R  M  Q  H  Q  A  S  E  L  R  T  P  V  C  A  V  G  D  E  A  A  L  Q  L  A  R  Q  C  L  L  G  G  Q  V  I  A  L  P  T  D  T  V  Y  G  L  A  C  D  A  N  N  E  T  A  I  Q  Q  L  Y  E  I  K  G  R  D  E  H  K  P  V  A  I  C  V  H  N  I  D  A  L  R  R  F  G  Q  A  A  H  L  S  D  E  L  L  T  R  L  L  P  G  P  L  T  I  V  I  E  R  T  S  Q  L  S  N  R  F  L  N  P  S  T  S  K  I  G  I  R  I  P  D  F  N  F  M  R  D  L  C  A  V  W  Q  E  K  P  L  A  L  T  S  A  N  R  S  S  A  P  S  S  L  Q  V  S  E  F  R  S  L  W  P  Q  L  G  A  V  F  D  A  G  R  I  G  L  T  E  E  R  R  L  A  S  T  V  I  D  L  A  T  P  G  Y  Y  E  I  V  R  A  G  V  A  L  K  P  T  L  S  L  M  E  E  F  G  I  R  E  L  K  M  M 

>Dropse DR135536 mORF
 M  R  N  L  Q  T  L  F  V  T  R  L  L  G  Q  Q  A  Y  P  R  F  S  T  M  Q  H  Q  T  V  E  K  T  K  T  P  V  C  Q  V  E  D  R  A  A  L  K  V  A  R  Q  C  L  L  G  G  Q  V  I  A  L  P  T  D  T  V  Y  G  L  A  C  D  A  N  N  E  H  A  I  Q  R  M  Y  E  I  K  G  R  D  E  H  K  P  V  A  I  C  V  N  N  I  E  A  L  R  R  Y  G  Q  A  A  H  L  N  D  E  L  L  T  R  L  L  P  G  P  L  T  I  V  I  E  R  T  P  K  L  S  K  R  F  L  N  P  T  T  S  K  I  G  I  R  I  P  D  F  Q  F  I  R  A  L  C  S  V  W  N  E  P  P  L  A  P  D  S  A  Q  S  V 

>Drowil EB494983 mORF
 M  L  M  R  R  L  L  G  H  R  A  R  L  T  N  L  I  P  F  S  T  Q  E  M  A  S  P  V  C  S  V  D  E  E  R  A  L  D  L  A  R  Q  C  L  L  A  G  R  I  I  A  L  P  T  D  T  V  Y  G  L  A  C  D  A  N  N  E  Q  A  I  Q  R  L  Y  E  I  K  G  R  D  E  H  K  P  V  A  I  C  V  H  N  I  R  A  L  R  R  Y  G  Q  A  D  H  L  G  D  E  L  L  T  R  L  L  P  G  P  L  T  I  V  I  E  R  A  P  A  L  S  N  P  L  L  N  P  S  T  S  K  I  G  I  R  I  P  D  F  Q  F  I  R  K  L  C  G  V  W  H  E  Q  P  L 

>Aedaeg DV426808 mORF
 M  N  L  A  R  N  L  S  T  V  K  S  F  V  R  L  S  S  K  I  E  E  M  S  R  E  M  N  G  I  M  A  P  V  A  G  T  V  I  K  S  S  D  N  K  A  I  R  Q  A  A  N  L  L  E  S  G  K  V  I  A  L  P  T  D  T  V  Y  G  L  A  C  S  A  N  D  P  K  A  I  Q  R  L  Y  A  I  K  G  R  E  E  K  K  P  V  A  I  C  V  A  D  F  N  D  L  R  H  W  G  Q  A  N  H  L  P  N  E  L  L  E  Q  L  L  P  G  P  V  T  I  V  V  R  K  S  V  H  L  D  N  P  F  L  N  P  G  V  E  K  I  G  I  R  I  P  D  F  D  F  I  R 

>Lutlon AM099056 mORF
 M  F  H  M  F  K  N  L  I  K  L  K  K  C  P  K  S  V  E  R  Q  F  H  S  E  R  Q  L  R  A  K  E  M  Q  S  P  S  L  G  V  V  N  A  V  D  P  N  A  I  A  L  A  R  D  L  L  A  A  G  E  V  I  A  L  P  T  D  T  V  Y  G  L  A  C  D  A  N  N  A  Q  A  I  Q  K  V  Y  E  I  K  G  R  E  E  R  K  P  V  A  I  C  V  A  E  I  D  D  F  H  L  W  G  C  A  D  H  L  P  R  E  M  L  K  E  L  L  P  G  A  V  T  I  V  V  D  K  S  P  R  L  S  N  P  Y  L  N  P  G  I  K  R  I  G  I  R  I  P  D  A  S  F  I  R  D  I  S  R  A  F  R  M  P  I  A  L  T  S  A  N  R  S  S  E  L  S  S  L  T  V  G  G  F  Q  P  L  W  A  H  L  G  A  V  F  D  G  G  Q  L  G  S  D  G  G  S  E  S  C  N  H  R  W  L  F  I  P  S  G  V  S  T  V  S  Y  G  V  G  W  P  C  K  R  R  G  C  P  S  E  Y  H  F  R  E  N  F  K  K  Y  G  G  K  I  K  F  L  M  F  R  K  P  V  R  L  F  K  F  K  -  -  -  -  -  T  -  -  K  T  L  T  R  A  P  V  F  P  F  G  G  L  L  L  G  C  A  L  L  T  G  V  E  T  R  V  P  I  Y  L  A  I  P  F  R  G  I  K  N  P  P  P  F  H  C  T  R  E  G  P  S  A  Y  S  G  G  -  G  -  -  R  K  -  -  F  F  S  L  F 

>Bommor BB992822 mORF
 M  C  S  Q  L  E  R  L  N  S  L  R  L  L  T  S  M  K  L  L  K  L  G  L  Y  P  S  Y  I  R  R  N  K  C  Q  S  L  M  M  R  N  T  M  T  S  V  I  S  C  V  D  F  T  A  S  L  R  A  A  E  C  L  A  K  G  Q  V  I  A  V  P  T  D  T  I  Y  G  L  A  C  S  A  N  C  P  L  A  I  K  K  L  Y  S  I  K  G  R  E  A  V  K  P  V  A  I  C  V  T  S  V  A  D  L  R  K  W  G  E  A  S  H  I 


MUSCLE (3.6) multiple sequence alignment


Bommor          MCSQLERLNSLRLLTSMKLLKLGLYPSYIR-RNKCQSLMMRNT---MTSVIS-C---VDF
Lutlon          ---------MFHMFKNLIKLKKC-PKSVERQFHSERQLRAKEM---QSPSLG-VVNAVDP
Aedaeg          --------------MNLARNLST-VKSFVR-LSSKIEEMSREMNGIMAPVAGTVIKSSDN
Drowil          ---------------MLMRRLLG-HRA--R-LTNLIPFSTQEM---ASPVCS-V---DEE
Dropse          ---------MRNLQTLFVTRLLG-QQAYPR-FSTMQHQTVEKT---KTPVCQ-V---EDR
Dromel          ---------MRRLQTSLYRLLRA-HHTSSR-----MQHQASEL---RTPVCA-V---GDE
                                :         :  *           :     :.         : 

Bommor          TASLRAAECLAKGQVIAVPTDTIYGLACSANCPLAIKKLYSIKGREAVKPVAICVTSVAD
Lutlon          NAIALARDLLAAGEVIALPTDTVYGLACDANNAQAIQKVYEIKGREERKPVAICVAEIDD
Aedaeg          KAIRQAANLLESGKVIALPTDTVYGLACSANDPKAIQRLYAIKGREEKKPVAICVADFND
Drowil          RALDLARQCLLAGRIIALPTDTVYGLACDANNEQAIQRLYEIKGRDEHKPVAICVHNIRA
Dropse          AALKVARQCLLGGQVIALPTDTVYGLACDANNEHAIQRMYEIKGRDEHKPVAICVNNIEA
Dromel          AALQLARQCLLGGQVIALPTDTVYGLACDANNETAIQQLYEIKGRDEHKPVAICVHNIDA
                 *   * : *  * :**:****:*****.**   **:.:* ****:  ******* ..  

Bommor          LRKWGEASHI--------------------------------------------------
Lutlon          FHLWGCADHLPREMLKELLPGAVTIVVDKSPRLSNPYLNPGIKRIGIRIPDASFIRDISR
Aedaeg          LRHWGQANHLPNELLEQLLPGPVTIVVRKSVHLDNPFLNPGVEKIGIRIPDFDFIR----
Drowil          LRRYGQADHLGDELLTRLLPGPLTIVIERAPALSNPLLNPSTSKIGIRIPDFQFIRKLCG
Dropse          LRRYGQAAHLNDELLTRLLPGPLTIVIERTPKLSKRFLNPTTSKIGIRIPDFQFIRALCS
Dromel          LRRFGQAAHLSDELLTRLLPGPLTIVIERTSQLSNRFLNPSTSKIGIRIPDFNFMRDLCA
                :. :* * *:                                                  

Bommor          ------------------------------------------------------------
Lutlon          AFR-MPIALTSANRSSELSSLTVGGFQPLWAHLGAVFDGGQLGSDGGSESCNHRWLFIPS
Aedaeg          ------------------------------------------------------------
Drowil          VWHEQPL-----------------------------------------------------
Dropse          VWNEPPLAPDSAQSV---------------------------------------------
Dromel          VWQEKPLALTSANRSSAPSSLQVSEFRSLWPQLGAVFDAGRIGLTEERRLASTVIDLATP
                                                                            

Bommor          ------------------------------------------------------------
Lutlon          GVSTVSYGVGWPCKRRGCPSEYHFRENFKKYGGKIKFLMFRKPVRLFKFKTKTLTRAPVF
Aedaeg          ------------------------------------------------------------
Drowil          ------------------------------------------------------------
Dropse          ------------------------------------------------------------
Dromel          GYYEIVRAGVALKPTLSLMEEFGIRELKMM------------------------------
                                                                            

Bommor          ---------------------------------------------------------
Lutlon          PFGGLLLGCALLTGVETRVPIYLAIPFRGIKNPPPFHCTREGPSAYSGGGRKFFSLF
Aedaeg          ---------------------------------------------------------
Drowil          ---------------------------------------------------------
Dropse          ---------------------------------------------------------
Dromel          ---------------------------------------------------------
    
    
                                                                         
////
