# Supplementary material for: Comparative genomic analysis of novel conserved peptide upstream open reading frames in Drosophila melanogaster and other dipteran species
Source: BMC Genomics. 2008 Feb 1;9:61. doi: 10.1186/1471-2164-9-61 (PMC2276209; doi:10.1186/1471-2164-9-61)
Supplement: Additional file 3 — CG17325/CG10570 sequences and alignment. Amino acid sequences and alignment of putatively duplicated D. melanogaster genes, CG17325 and CG10570. [file 1471-2164-9-61-S3.txt]

Additional File 3. Alignment of putative duplicate genes CG17325 (locus1) and CG10570 (locus2)
First three letters of genus and species designate organism, followed by CG number (D. melanogaster only), NCBI EST number or Anopheles gambia transcript number (ENSANGT), followed by ORF designation (uORF or mORF, numbered if more than one uORF in a given 5'UTR)


>Dromel CG17325_FBtr0081102_locus1 uORF
 M  K  T  P  D  T  K  A  K  L  L  N  N  I  S  L  S  K  H  L  S  S  K  K  G  G  S  R  T  S  N  C  G  N  C  L  E  F  S  V  L  T  R  L  S  S  V  P 

>Drovir EB556107_locus1 uORF
 M  R  T  P  D  T  K  A  K  L  L  N  N  L  S  L  S  K  H  L  S  S  K  K  G  S  R  T  S  N  C  G  N  R  L  E  F  A  V  L  T  H  L  T  N  V  P 

>Drogri EB611588_locus1 uORF
 M  L  R  P  D  T  K  A  K  L  L  N  N  I  S  L  S  K  H  L  S  S  K  K  G  S  R  T  S  N  C  G  N  R  L  E  F  S  V  L  N  H  L  S  N  V  P 

>Dromel2 CG10570_CO326038_locus2 uORF
 M  P  K  I  S  H  T  D  S  K  Q  K  L  L  K  Q  A  R  L  G  K  H  L  S  S  K  K  G  S  R  T  G  N  S  A  N  N  K  E  L  K  V  L  T  L  L  Q  T  V  P 

>Drovir2 EB562520_locus2 uORF
 M  P  K  I  S  K  T  D  T  K  N  K  L  F  K  Q  L  G  L  D  K  S  L  S  C  S  K  G  S  R  T  G  N  S  A  N  N  K  E  L  K  V  L  T  L  L  Q  T  V  P 

>Drogri2 EB601583_locus2 uORF
 M  P  K  I  N  K  T  S  S  K  E  K  L  L  K  Q  L  G  L  D  N  S  L  S  S  S  K  G  S  R  T  G  N  S  A  N  N  K  E  L  K  V  L  T  L  L  Q  T  V  P 


MUSCLE (3.6) multiple sequence alignment


Drovir          ---MRTPDTKAKLLNNLSLSKHLSSKK-GSRTSNCGNRLEFAVLTHLTNVP
Dromel          ---MKTPDTKAKLLNNISLSKHLSSKKGGSRTSNCGNCLEFSVLTRLSSVP
Drogri          ---MLRPDTKAKLLNNISLSKHLSSKK-GSRTSNCGNRLEFSVLNHLSNVP
Drogri2         MPKINKTSSKEKLLKQLGLDNSLSSSK-GSRTGNSANNKELKVLTLLQTVP
Drovir2         MPKISKTDTKNKLFKQLGLDKSLSCSK-GSRTGNSANNKELKVLTLLQTVP
Dromel2         MPKISHTDSKQKLLKQARLGKHLSSKK-GSRTGNSANNKELKVLTLLQTVP
                   :  ..:* **:::  *.: **..* ****.*..*  *: **. * .**


>Dromel CG17325_FBtr0081102_locus1 mORF
 M  V  H  Q  T  R  T  P  S  K  A  I  P  A  K  H  L  S  P  M  R  T  V  E  G  L  G  G  K  Y  A  V  S  S  S  P  A  D  S  F  L  R  N  T  R  L  T  A  Q  S  S  S  Q  Q  S  A  A  F  K  Y  N  Q  M  V  T  H  N  R  E  Q  F  N  N  L  H  F  C 

>Drovir EB556107_locus1 mORF
 M  V  H  Q  T  R  T  A  S  K  A  I  P  A  K  H  L  S  P  M  R  S  T  D  M  Q  L  G  K  Y  A  V  S  T  S  P  A  D  S  F  L  R  N  T  R  L  N  V  N  A  T  G  T  G  N  G  T  G  S  A  N  T  A  A  Y  K  Y  N  N  M  V  N  N  N  R  E  Q  F  N  A  L  H  F  C 

>Drogri EB611588_locus1 mORF
 M  V  H  Q  N  R  T  S  S  K  A  I  A  S  K  H  L  S  P  M  R  N  T  E  L  Q  L  G  K  Y  A  V  S  S  S  P  A  D  S  F  L  R  N  T  R  L  T  V  N  T  A  G  A  G  N  S  S  Q  N  S  A  Y  K  Y  N  N  M  V  D  N  N  R  E  K  F  N  A  L  H  F  C 

>Dromel2 CG10570_CO326038_locus2 mORF
 M  V  Y  T  E  R  T  D  K  C  L  S  S  T  T  K  D  N  Q  S  T  K  G  Q  N  H  S  K  S  S  S  G  S  G  S  G  S  G  S  G  S  G  S  W  S  S  Q  A  S  S  A  D  K  W  K  Y  N  N  M 

>Drovir2 EB562520_locus2 mORF
 M  V  Y  T  E  R  T  D  L  C  L  S  S  S  K  D  N  A  G  Q  G  K  S  Q  P  K  T  T  S  S  P  S  S  S  S  G  A  W  S  S  Q  A  S  S  A  E  K  W  K  Y  N  N  M  V  K  D  N  R  E  K  F  N  G  M  H  F  S 

>Drogri2 EB601583_locus2 mORF
 M  V  Y  T  E  R  N  D  K  C  L  A  N  S  K  D  K  V  G  Q  N  P  Y  S  S  E  E  K  K  P  Q  S  S  P  S  S  S  G  A  W  S  S  Q  A  S  N  A  E  K  W  K  Y  N  N  M  V  K  D  N  R  D  K  F  N  G  M  H  F  S 


MUSCLE (3.6) multiple sequence alignment


Dromel          MVHQTRTPSKAIPAKHLSPM----RTVEGLGGKYAVSSSPADSFLRNTRLTAQSS-----
Drovir          MVHQTRTASKAIPAKHLSPM----RSTDMQLGKYAVSTSPADSFLRNTRLNVNATGTGNG
Drogri          MVHQNRTSSKAIASKHLSPM----RNTELQLGKYAVSSSPADSFLRNTRLTVNTAGAGN-
Dromel2         MVYTERT------DKCLSSTTKDNQSTKGQNHSKSSSGSGSGSGSGSGSWSSQ-------
Drogri2         MVYTERN------DKCLANS----KDKVGQNPYSSEEKKPQSSPSSSGAWSSQ-------
Drovir2         MVYTERT------DLCLSSS----KDNAGQGKSQPKTTSSPSS--SSGAWSSQ-------
                **:  *.         *:      .         .   .  .*   .   . :       

Dromel          --SQQSAAFKYNQMVTHNREQFNNLHFC
Drovir          TGSANTAAYKYNNMVNNNREQFNALHFC
Drogri          --SSQNSAYKYNNMVDNNREKFNALHFC
Dromel2         --ASSADKWKYNNM--------------
Drogri2         --ASNAEKWKYNNMVKDNRDKFNGMHFS
Drovir2         --ASSAEKWKYNNMVKDNREKFNGMHFS
                  : .   :***:*              


////
